# Supplementary material for: Genomic Analysis Indicates the Presence of an Asymmetric Bilayer Outer Membrane in Planctomycetes and Verrucomicrobia
Source: Front Microbiol. 2012 Aug 20;3:304. doi: 10.3389/fmicb.2012.00304 (PMC3422733; doi:10.3389/fmicb.2012.00304)
Supplement: Supplementary Table S1 — This worksheet contains the short format output of the pSORTb subcellular localization prediction and the signalP 4.0 Gram-negative signal peptide prediction of predicted OMP in the known Planctomycete genomes. Detailed information on the output can be retrieved from the websites of pSORTb and signalP 4.0. psortB: http://www.psort.org/psortb/; signalP: http://www.cbs.dtu.dk/services/SignalP/ [file 29424_Speth_DataSheet1.XLSX]

## Sheet: readme
This worksheet contains the short format output of the pSORTb subcellular localization prediction and the signalP 4.0 gram negative signal peptide prediction of predicted OMP in the known Planctomycete genomes
Each tab contains the output of the two programs and a shorter result summary of a single organism
detailed information on the output can be retrieved from the websites of pSORTb and signalP 4.0
psortB	http://www.psort.org/psortb/
signalP	http://www.cbs.dtu.dk/services/SignalP/

## Sheet: Blastopirellula marina
pSORTb							# SignalP-4.0 gram- predictions
SeqID	Localization	Score		Outer Membrane	12		# name	Cmax	pos	Ymax	pos	Smax	pos	Smean	D	signal peptide	Dmaxcut	Networks-used		# of signal peptides
OMPdb:48635[Uniprot:A3ZL38]	OuterMembrane	10.00		Extracellular	2		OMPdb_48635_Uniprot_A3ZL38_	0.386	21	0.56	21	0.898	9	0.814	0.679	Y	0.57	SignalP-noTM		11
OMPdb:48636[Uniprot:A3ZLB7]	Unknown	2.00		Unknown	15		OMPdb_48636_Uniprot_A3ZLB7_	0.106	43	0.111	50	0.196	42	0.095	0.104	N	0.57	SignalP-noTM
OMPdb:48637[Uniprot:A3ZLD1]	OuterMembrane	10.00		Other	0		OMPdb_48637_Uniprot_A3ZLD1_	0.112	3	0.1	63	0.112	55	0.089	0.095	N	0.57	SignalP-noTM
OMPdb:48638[Uniprot:A3ZMD7]	Unknown	2.50		Total	29		OMPdb_48638_Uniprot_A3ZMD7_	0.751	24	0.825	24	0.955	20	0.923	0.871	Y	0.57	SignalP-noTM
OMPdb:48639[Uniprot:A3ZN80]	Unknown	4.74					OMPdb_48639_Uniprot_A3ZN80_	0.167	51	0.278	51	0.61	44	0.206	0.251	N	0.51	SignalP-TM
OMPdb:48640[Uniprot:A3ZNC3]	Unknown	2.00					OMPdb_48640_Uniprot_A3ZNC3_	0.104	50	0.115	61	0.147	49	0.108	0.112	N	0.57	SignalP-noTM
OMPdb:48641[Uniprot:A3ZNN7]	Unknown	2.00					OMPdb_48641_Uniprot_A3ZNN7_	0.258	27	0.437	27	0.983	15	0.849	0.631	Y	0.57	SignalP-noTM
OMPdb:48642[Uniprot:A3ZNR5]	OuterMembrane	9.49					OMPdb_48642_Uniprot_A3ZNR5_	0.104	36	0.112	36	0.153	9	0.112	0.112	N	0.57	SignalP-noTM
OMPdb:48643[Uniprot:A3ZP01]	Unknown	7.39					OMPdb_48643_Uniprot_A3ZP01_	0.143	25	0.188	25	0.364	37	0.24	0.207	N	0.51	SignalP-TM
OMPdb:48644[Uniprot:A3ZR18]	Unknown	2.00					OMPdb_48644_Uniprot_A3ZR18_	0.175	23	0.231	23	0.518	8	0.305	0.266	N	0.57	SignalP-noTM
OMPdb:48645[Uniprot:A3ZRC3]	Unknown	2.50					OMPdb_48645_Uniprot_A3ZRC3_	0.397	27	0.581	27	0.957	12	0.885	0.724	Y	0.57	SignalP-noTM
OMPdb:48646[Uniprot:A3ZT97]	OuterMembrane	9.93					OMPdb_48646_Uniprot_A3ZT97_	0.256	28	0.452	24	0.942	19	0.905	0.665	Y	0.57	SignalP-noTM
OMPdb:48647[Uniprot:A3ZUL0]	Unknown	2.50					OMPdb_48647_Uniprot_A3ZUL0_	0.79	26	0.84	26	0.976	10	0.923	0.879	Y	0.57	SignalP-noTM
OMPdb:48648[Uniprot:A3ZUT9]	OuterMembrane	8.28					OMPdb_48648_Uniprot_A3ZUT9_	0.184	28	0.32	22	0.793	3	0.627	0.433	N	0.51	SignalP-TM
OMPdb:48649[Uniprot:A3ZVA0]	OuterMembrane	10.00					OMPdb_48649_Uniprot_A3ZVA0_	0.142	52	0.253	3	0.67	2	0.665	0.447	N	0.57	SignalP-noTM
OMPdb:48650[Uniprot:A3ZWM6]	Unknown	2.00					OMPdb_48650_Uniprot_A3ZWM6_	0.175	17	0.268	17	0.65	11	0.372	0.317	N	0.57	SignalP-noTM
OMPdb:48651[Uniprot:A3ZWY7]	OuterMembrane	10.00					OMPdb_48651_Uniprot_A3ZWY7_	0.208	35	0.248	35	0.383	29	0.253	0.25	N	0.51	SignalP-TM
OMPdb:48652[Uniprot:A3ZWZ0]	Unknown	2.00					OMPdb_48652_Uniprot_A3ZWZ0_	0.14	45	0.121	32	0.254	10	0.122	0.122	N	0.57	SignalP-noTM
OMPdb:48653[Uniprot:A3ZX50]	OuterMembrane	10.00					OMPdb_48653_Uniprot_A3ZX50_	0.148	28	0.189	28	0.389	7	0.28	0.223	N	0.51	SignalP-TM
OMPdb:48654[Uniprot:A3ZXM4]	OuterMembrane	10.00					OMPdb_48654_Uniprot_A3ZXM4_	0.215	19	0.408	19	0.904	8	0.807	0.596	Y	0.57	SignalP-noTM
OMPdb:48655[Uniprot:A3ZYF8]	OuterMembrane	10.00					OMPdb_48655_Uniprot_A3ZYF8_	0.123	46	0.112	46	0.125	42	0.095	0.104	N	0.57	SignalP-noTM
OMPdb:48656[Uniprot:A3ZYH7]	Unknown	2.00					OMPdb_48656_Uniprot_A3ZYH7_	0.118	28	0.289	21	0.868	18	0.729	0.496	N	0.57	SignalP-noTM
OMPdb:48657[Uniprot:A3ZZ45]	Unknown	4.74					OMPdb_48657_Uniprot_A3ZZ45_	0.127	33	0.115	10	0.151	7	0.122	0.118	N	0.57	SignalP-noTM
OMPdb:48658[Uniprot:A3ZZS6]	Extracellular	9.65					OMPdb_48658_Uniprot_A3ZZS6_	0.625	25	0.697	25	0.922	21	0.8	0.746	Y	0.57	SignalP-noTM
OMPdb:48659[Uniprot:A4A016]	OuterMembrane	10.00					OMPdb_48659_Uniprot_A4A016_	0.697	26	0.821	26	0.993	19	0.933	0.873	Y	0.57	SignalP-noTM
OMPdb:48660[Uniprot:A4A1I5]	Extracellular	9.64					OMPdb_48660_Uniprot_A4A1I5_	0.155	15	0.235	15	0.587	13	0.344	0.286	N	0.57	SignalP-noTM
OMPdb:48661[Uniprot:A4A1I6]	Unknown	2.50					OMPdb_48661_Uniprot_A4A1I6_	0.457	20	0.625	20	0.921	17	0.855	0.733	Y	0.57	SignalP-noTM
OMPdb:48662[Uniprot:A4A1U2]	Unknown	2.00					OMPdb_48662_Uniprot_A4A1U2_	0.118	26	0.107	26	0.153	25	0.091	0.1	N	0.57	SignalP-noTM
OMPdb:48663[Uniprot:A4A2S6]	OuterMembrane	9.93					OMPdb_48663_Uniprot_A4A2S6_	0.795	21	0.823	21	0.935	17	0.83	0.826	Y	0.57	SignalP-noTM

## Sheet: Gemmata obscuriglobus
pSORTb							# SignalP-4.0 gram- predictions
SeqID	Localization	Score		Outer Membrane	4		# name	Cmax	pos	Ymax	pos	Smax	pos	Smean	D	signal peptide	Dmaxcut	Networks-used		# of signal peptides
gi|168701458|ref|ZP_02733735.1| 60 kDa outer membrane protein [Gemmata obscuriglobus UQM 2246]	Unknown	4.74		Extracellular	1		gi_168701458_ref_ZP_02733735.1_	0.264	31	0.31	31	0.457	24	0.281	0.299	N	0.51	SignalP-TM		2
gi|168705092|ref|ZP_02737369.1| probable outer membrane protein [Gemmata obscuriglobus UQM 2246]	OuterMembrane	10		Unknown	1		gi_168705092_ref_ZP_02737369.1_	0.217	17	0.323	17	0.623	1	0.489	0.401	N	0.57	SignalP-noTM
gi|168703478|ref|ZP_02735755.1| type I secretion outer membrane protein [Gemmata obscuriglobus UQM 2246]	OuterMembrane	9.93		Other	0		gi_168703478_ref_ZP_02735755.1_	0.444	31	0.512	23	0.892	19	0.777	0.637	Y	0.57	SignalP-noTM
gi|168703987|ref|ZP_02736264.1| 60 kDa outer membrane protein [Gemmata obscuriglobus UQM 2246]	OuterMembrane	9.92		Total	6		gi_168703987_ref_ZP_02736264.1_	0.223	35	0.218	20	0.467	7	0.379	0.293	N	0.57	SignalP-noTM
gi|168701983|ref|ZP_02734260.1| porin outer membrane protein [Gemmata obscuriglobus UQM 2246]	OuterMembrane	9.93					gi_168701983_ref_ZP_02734260.1_	0.349	23	0.544	23	0.923	1	0.843	0.684	Y	0.57	SignalP-noTM
gi|168705042|ref|ZP_02737319.1| Na-Ca exchanger/integrin-beta4 [Gemmata obscuriglobus UQM 2246]	Extracellular	10					gi_168705042_ref_ZP_02737319.1_	0.152	20	0.197	6	0.469	3	0.42	0.302	N	0.57	SignalP-noTM

## Sheet: Isosphaera pallida
pSORTb							# SignalP-4.0 gram- predictions
SeqID	Localization	Score		Outer Membrane	5		# name	Cmax	pos	Ymax	pos	Smax	pos	Smean	D	signal peptide	Dmaxcut	Networks-used		# of signal peptides
OMPdb:27324[Uniprot:E8QXV7]	OuterMembrane	9.93		Extracellular	0		OMPdb_27324_Uniprot_E8QXV7_	0.126	30	0.191	30	0.425	22	0.254	0.214	N	0.51	SignalP-TM		0
OMPdb:27325[Uniprot:E8QY24]	OuterMembrane	9.96		Unknown	2		OMPdb_27325_Uniprot_E8QY24_	0.211	48	0.301	48	0.628	47	0.278	0.292	N	0.51	SignalP-TM
OMPdb:27326[Uniprot:E8QZN9]	Unknown	2.00		Other	2		OMPdb_27326_Uniprot_E8QZN9_	0.103	61	0.108	61	0.14	52	0.096	0.102	N	0.57	SignalP-noTM
OMPdb:27327[Uniprot:E8QZT3]	CytoplasmicMembrane	9.82		Total	9		OMPdb_27327_Uniprot_E8QZT3_	0.236	39	0.238	39	0.306	31	0.188	0.22	N	0.51	SignalP-TM
OMPdb:27328[Uniprot:E8R4A9]	OuterMembrane	10.00					OMPdb_27328_Uniprot_E8R4A9_	0.136	62	0.118	62	0.143	15	0.095	0.109	N	0.51	SignalP-TM
OMPdb:27329[Uniprot:E8R4V6]	OuterMembrane	10.00					OMPdb_27329_Uniprot_E8R4V6_	0.125	33	0.117	33	0.115	27	0.094	0.106	N	0.57	SignalP-noTM
OMPdb:27330[Uniprot:E8R550]	Cytoplasmic	8.96					OMPdb_27330_Uniprot_E8R550_	0.114	23	0.176	11	0.405	6	0.335	0.235	N	0.51	SignalP-TM
OMPdb:27331[Uniprot:E8R5C8]	OuterMembrane	9.92					OMPdb_27331_Uniprot_E8R5C8_	0.381	43	0.368	43	0.503	34	0.337	0.357	N	0.51	SignalP-TM
OMPdb:27332[Uniprot:E8R5L6]	Unknown	4.69					OMPdb_27332_Uniprot_E8R5L6_	0.123	42	0.171	2	0.308	1	0.308	0.222	N	0.51	SignalP-TM

## Sheet: Kuenenia stuttgartiensis
pSORTb							# SignalP-4.0 gram- predictions
SeqID	Localization	Score		Outer Membrane	14		# name	Cmax	pos	Ymax	pos	Smax	pos	Smean	D	signal peptide	Dmaxcut	Networks-used		# of signal peptides
OMPdb:137110[Uniprot:Q1PUL0]	Unknown	2.50		Extracellular	0		OMPdb_137110_Uniprot_Q1PUL0_	0.776	27	0.748	27	0.949	13	0.823	0.783	Y	0.57	SignalP-noTM		9
OMPdb:137111[Uniprot:Q1PV36]	OuterMembrane	8.28		Unknown	11		OMPdb_137111_Uniprot_Q1PV36_	0.858	23	0.916	23	0.992	15	0.97	0.941	Y	0.57	SignalP-noTM
OMPdb:137112[Uniprot:Q1PVJ6]	OuterMembrane	9.92		Other	3		OMPdb_137112_Uniprot_Q1PVJ6_	0.245	29	0.252	29	0.448	8	0.287	0.265	N	0.51	SignalP-TM
OMPdb:137113[Uniprot:Q1PWL5]	OuterMembrane	9.92		Total	28		OMPdb_137113_Uniprot_Q1PWL5_	0.141	26	0.24	26	0.699	14	0.444	0.315	N	0.51	SignalP-TM
OMPdb:137114[Uniprot:Q1PWR6]	OuterMembrane	9.52					OMPdb_137114_Uniprot_Q1PWR6_	0.829	24	0.844	24	0.943	18	0.873	0.858	Y	0.57	SignalP-noTM
OMPdb:137115[Uniprot:Q1PXP7]	Unknown	2.00					OMPdb_137115_Uniprot_Q1PXP7_	0.174	51	0.155	51	0.162	43	0.119	0.142	N	0.51	SignalP-TM
OMPdb:137116[Uniprot:Q1PXW8]	OuterMembrane	10.00					OMPdb_137116_Uniprot_Q1PXW8_	0.741	34	0.586	34	0.67	32	0.322	0.488	N	0.51	SignalP-TM
OMPdb:137117[Uniprot:Q1PYF2]	Unknown	4.74					OMPdb_137117_Uniprot_Q1PYF2_	0.127	53	0.131	50	0.22	39	0.135	0.132	N	0.51	SignalP-TM
OMPdb:137118[Uniprot:Q1PZT7]	Cytoplasmic	8.96					OMPdb_137118_Uniprot_Q1PZT7_	0.608	20	0.469	20	0.615	1	0.374	0.424	N	0.57	SignalP-noTM
OMPdb:137119[Uniprot:Q1PZU4]	OuterMembrane	9.92					OMPdb_137119_Uniprot_Q1PZU4_	0.521	31	0.49	31	0.564	25	0.38	0.449	N	0.51	SignalP-TM
OMPdb:137120[Uniprot:Q1PZX1]	Unknown	2.50					OMPdb_137120_Uniprot_Q1PZX1_	0.579	29	0.695	29	0.991	13	0.898	0.79	Y	0.57	SignalP-noTM
OMPdb:137121[Uniprot:Q1Q007]	OuterMembrane	9.92					OMPdb_137121_Uniprot_Q1Q007_	0.165	40	0.358	40	0.961	32	0.755	0.544	N	0.57	SignalP-noTM
OMPdb:137122[Uniprot:Q1Q0D7]	Cytoplasmic	8.96					OMPdb_137122_Uniprot_Q1Q0D7_	0.392	31	0.505	31	0.92	5	0.786	0.637	Y	0.57	SignalP-noTM
OMPdb:137123[Uniprot:Q1Q0Z4]	OuterMembrane	10.00					OMPdb_137123_Uniprot_Q1Q0Z4_	0.138	30	0.242	24	0.647	18	0.426	0.311	N	0.51	SignalP-TM
OMPdb:137124[Uniprot:Q1Q1Y9]	OuterMembrane	9.49					OMPdb_137124_Uniprot_Q1Q1Y9_	0.23	21	0.319	21	0.581	17	0.417	0.355	N	0.51	SignalP-TM
OMPdb:137125[Uniprot:Q1Q2D5]	Cytoplasmic	8.96					OMPdb_137125_Uniprot_Q1Q2D5_	0.671	32	0.596	32	0.62	30	0.47	0.549	Y	0.51	SignalP-TM
OMPdb:137126[Uniprot:Q1Q2V5]	Unknown	2.00					OMPdb_137126_Uniprot_Q1Q2V5_	0.406	21	0.567	21	0.927	17	0.803	0.678	Y	0.57	SignalP-noTM
OMPdb:137127[Uniprot:Q1Q3G4]	OuterMembrane	10.00					OMPdb_137127_Uniprot_Q1Q3G4_	0.356	24	0.544	23	0.937	14	0.873	0.699	Y	0.57	SignalP-noTM
OMPdb:137128[Uniprot:Q1Q3X5]	OuterMembrane	9.92					OMPdb_137128_Uniprot_Q1Q3X5_	0.25	43	0.245	43	0.324	35	0.201	0.229	N	0.51	SignalP-TM
OMPdb:137129[Uniprot:Q1Q3X8]	Unknown	2.00					OMPdb_137129_Uniprot_Q1Q3X8_	0.178	15	0.185	15	0.346	11	0.183	0.184	N	0.57	SignalP-noTM
OMPdb:137130[Uniprot:Q1Q459]	OuterMembrane	9.49					OMPdb_137130_Uniprot_Q1Q459_	0.254	44	0.311	42	0.603	33	0.343	0.323	N	0.51	SignalP-TM
OMPdb:137131[Uniprot:Q1Q4U7]	Unknown	4.74					OMPdb_137131_Uniprot_Q1Q4U7_	0.114	37	0.161	43	0.392	34	0.15	0.157	N	0.51	SignalP-TM
OMPdb:137132[Uniprot:Q1Q4W8]	Unknown	4.74					OMPdb_137132_Uniprot_Q1Q4W8_	0.51	20	0.675	20	0.948	19	0.888	0.775	Y	0.57	SignalP-noTM
OMPdb:137133[Uniprot:Q1Q5T7]	Unknown	4.74					OMPdb_137133_Uniprot_Q1Q5T7_	0.199	23	0.273	23	0.492	19	0.397	0.319	N	0.51	SignalP-TM
OMPdb:137134[Uniprot:Q1Q5W0]	Unknown	4.74					OMPdb_137134_Uniprot_Q1Q5W0_	0.178	34	0.343	31	0.893	27	0.622	0.474	N	0.57	SignalP-noTM
OMPdb:137135[Uniprot:Q1Q627]	Unknown	2.00					OMPdb_137135_Uniprot_Q1Q627_	0.123	53	0.105	53	0.146	36	0.089	0.099	N	0.51	SignalP-TM
OMPdb:137136[Uniprot:Q1Q6E1]	OuterMembrane	9.93					OMPdb_137136_Uniprot_Q1Q6E1_	0.146	23	0.303	23	0.87	2	0.629	0.456	N	0.57	SignalP-noTM
OMPdb:137137[Uniprot:Q1Q7I2]	OuterMembrane	9.93					OMPdb_137137_Uniprot_Q1Q7I2_	0.152	31	0.232	31	0.52	26	0.318	0.264	N	0.51	SignalP-TM

## Sheet: Pirellula staleyi
pSORTb							# SignalP-4.0 gram- predictions
SeqID	Localization	Score		Outer Membrane	14		# name	Cmax	pos	Ymax	pos	Smax	pos	Smean	D	signal peptide	Dmaxcut	Networks-used		# of signal peptides
OMPdb:19414[Uniprot:D2QW77]	OuterMembrane	10.00		Extracellular	1		OMPdb_19414_Uniprot_D2QW77_	0.141	25	0.267	17	0.789	9	0.68	0.42	N	0.51	SignalP-TM		14
OMPdb:19415[Uniprot:D2QWX8]	OuterMembrane	9.93		Unknown	8		OMPdb_19415_Uniprot_D2QWX8_	0.179	38	0.287	38	0.577	31	0.382	0.322	N	0.51	SignalP-TM
OMPdb:19416[Uniprot:D2QWZ3]	Unknown	2.50		Other	3		OMPdb_19416_Uniprot_D2QWZ3_	0.744	42	0.832	42	0.979	28	0.76	0.798	Y	0.57	SignalP-noTM
OMPdb:19417[Uniprot:D2QXC6]	Unknown	2.50		Total	26		OMPdb_19417_Uniprot_D2QXC6_	0.4	26	0.575	26	0.974	12	0.888	0.722	Y	0.57	SignalP-noTM
OMPdb:19418[Uniprot:D2QXJ4]	OuterMembrane	9.93					OMPdb_19418_Uniprot_D2QXJ4_	0.332	64	0.281	54	0.623	44	0.34	0.303	N	0.51	SignalP-TM
OMPdb:19419[Uniprot:D2QXK0]	OuterMembrane	9.92					OMPdb_19419_Uniprot_D2QXK0_	0.22	24	0.364	24	0.844	16	0.655	0.501	N	0.57	SignalP-noTM
OMPdb:19420[Uniprot:D2QZ22]	Unknown	4.86					OMPdb_19420_Uniprot_D2QZ22_	0.188	23	0.393	23	0.917	7	0.851	0.608	Y	0.57	SignalP-noTM
OMPdb:19421[Uniprot:D2QZ53]	OuterMembrane	9.93					OMPdb_19421_Uniprot_D2QZ53_	0.179	38	0.287	38	0.577	31	0.382	0.322	N	0.51	SignalP-TM
OMPdb:19422[Uniprot:D2QZA3]	OuterMembrane	9.93					OMPdb_19422_Uniprot_D2QZA3_	0.525	34	0.576	34	0.98	11	0.837	0.699	Y	0.57	SignalP-noTM
OMPdb:19423[Uniprot:D2QZD1]	OuterMembrane	10.00					OMPdb_19423_Uniprot_D2QZD1_	0.463	37	0.638	37	0.984	27	0.777	0.703	Y	0.57	SignalP-noTM
OMPdb:19424[Uniprot:D2QZL4]	CytoplasmicMembrane	9.82					OMPdb_19424_Uniprot_D2QZL4_	0.403	22	0.581	22	0.912	2	0.859	0.711	Y	0.57	SignalP-noTM
OMPdb:19425[Uniprot:D2R0D9]	OuterMembrane	9.49					OMPdb_19425_Uniprot_D2R0D9_	0.111	32	0.115	32	0.176	30	0.102	0.109	N	0.57	SignalP-noTM
OMPdb:19426[Uniprot:D2R0W7]	OuterMembrane	10.00					OMPdb_19426_Uniprot_D2R0W7_	0.603	26	0.684	26	0.943	13	0.836	0.755	Y	0.57	SignalP-noTM
OMPdb:19427[Uniprot:D2R1K5]	OuterMembrane	10.00					OMPdb_19427_Uniprot_D2R1K5_	0.383	25	0.564	25	0.944	12	0.864	0.705	Y	0.57	SignalP-noTM
OMPdb:19428[Uniprot:D2R1L9]	Extracellular	9.65					OMPdb_19428_Uniprot_D2R1L9_	0.499	20	0.685	20	0.963	16	0.936	0.803	Y	0.57	SignalP-noTM
OMPdb:19429[Uniprot:D2R1N1]	OuterMembrane	9.93					OMPdb_19429_Uniprot_D2R1N1_	0.34	36	0.415	36	0.644	29	0.445	0.426	N	0.51	SignalP-TM
OMPdb:19430[Uniprot:D2R1Q4]	Unknown	2.00					OMPdb_19430_Uniprot_D2R1Q4_	0.148	26	0.252	26	0.626	19	0.436	0.32	N	0.51	SignalP-TM
OMPdb:19431[Uniprot:D2R3G8]	Periplasmic	9.84					OMPdb_19431_Uniprot_D2R3G8_	0.362	39	0.382	39	0.566	35	0.318	0.358	N	0.51	SignalP-TM
OMPdb:19432[Uniprot:D2R553]	Unknown	4.74					OMPdb_19432_Uniprot_D2R553_	0.17	53	0.113	19	0.114	17	0.093	0.104	N	0.57	SignalP-noTM
OMPdb:19433[Uniprot:D2R648]	Unknown	2.50					OMPdb_19433_Uniprot_D2R648_	0.658	24	0.743	24	0.972	9	0.886	0.81	Y	0.57	SignalP-noTM
OMPdb:19434[Uniprot:D2R6N2]	OuterMembrane	10.00					OMPdb_19434_Uniprot_D2R6N2_	0.165	22	0.393	22	0.976	17	0.939	0.65	Y	0.57	SignalP-noTM
OMPdb:19435[Uniprot:D2R7J8]	Unknown	6.49					OMPdb_19435_Uniprot_D2R7J8_	0.137	19	0.257	19	0.704	7	0.472	0.358	N	0.57	SignalP-noTM
OMPdb:19436[Uniprot:D2R7Q9]	CytoplasmicMembrane	9.86					OMPdb_19436_Uniprot_D2R7Q9_	0.683	24	0.778	24	0.95	23	0.895	0.833	Y	0.57	SignalP-noTM
OMPdb:19437[Uniprot:D2R937]	OuterMembrane	9.93					OMPdb_19437_Uniprot_D2R937_	0.546	35	0.691	35	0.962	27	0.737	0.712	Y	0.57	SignalP-noTM
OMPdb:19438[Uniprot:D2R973]	Unknown	2.00					OMPdb_19438_Uniprot_D2R973_	0.255	26	0.48	26	0.945	24	0.894	0.675	Y	0.57	SignalP-noTM
OMPdb:19439[Uniprot:D2R975]	OuterMembrane	9.92					OMPdb_19439_Uniprot_D2R975_	0.187	27	0.328	27	0.851	1	0.59	0.451	N	0.57	SignalP-noTM

## Sheet: Planctomyces brasiliensis
pSORTb							# SignalP-4.0 gram- predictions
SeqID	Localization	Score		Outer Membrane	12		# name	Cmax	pos	Ymax	pos	Smax	pos	Smean	D	signal peptide	Dmaxcut	Networks-used		# of signal peptides
OMPdb:29011[Uniprot:F0SFF6]	Unknown	2.50		Extracellular	0		OMPdb_29011_Uniprot_F0SFF6_	0.497	36	0.515	36	0.921	20	0.728	0.615	Y	0.57	SignalP-noTM		7
OMPdb:29012[Uniprot:F0SG40]	CytoplasmicMembrane	10.00		Unknown	4		OMPdb_29012_Uniprot_F0SG40_	0.144	35	0.106	69	0.141	62	0.072	0.093	N	0.51	SignalP-TM
OMPdb:29013[Uniprot:F0SGK7]	OuterMembrane	9.49		Other	3		OMPdb_29013_Uniprot_F0SGK7_	0.118	43	0.185	43	0.392	42	0.23	0.201	N	0.51	SignalP-TM
OMPdb:29014[Uniprot:F0SHL8]	CytoplasmicMembrane	7.92		Total	19		OMPdb_29014_Uniprot_F0SHL8_	0.412	43	0.42	43	0.562	34	0.272	0.365	N	0.51	SignalP-TM
OMPdb:29015[Uniprot:F0SHP8]	OuterMembrane	9.93					OMPdb_29015_Uniprot_F0SHP8_	0.639	29	0.685	29	0.848	13	0.773	0.727	Y	0.57	SignalP-noTM
OMPdb:29016[Uniprot:F0SHS3]	Unknown	4.66					OMPdb_29016_Uniprot_F0SHS3_	0.862	32	0.697	32	0.958	9	0.784	0.738	Y	0.57	SignalP-noTM
OMPdb:29017[Uniprot:F0SHU8]	OuterMembrane	9.49					OMPdb_29017_Uniprot_F0SHU8_	0.245	25	0.469	25	0.962	14	0.916	0.679	Y	0.57	SignalP-noTM
OMPdb:29018[Uniprot:F0SI02]	OuterMembrane	9.92					OMPdb_29018_Uniprot_F0SI02_	0.115	24	0.119	1	0.153	53	0	0.063	N	0.57	SignalP-noTM
OMPdb:29019[Uniprot:F0SJF4]	OuterMembrane	9.49					OMPdb_29019_Uniprot_F0SJF4_	0.115	39	0.182	39	0.353	32	0.254	0.208	N	0.51	SignalP-TM
OMPdb:29020[Uniprot:F0SJH6]	OuterMembrane	9.99					OMPdb_29020_Uniprot_F0SJH6_	0.48	51	0.561	51	0.894	40	0.459	0.513	N	0.57	SignalP-noTM
OMPdb:29021[Uniprot:F0SJU0]	OuterMembrane	9.83					OMPdb_29021_Uniprot_F0SJU0_	0.679	29	0.788	29	0.957	25	0.88	0.831	Y	0.57	SignalP-noTM
OMPdb:29022[Uniprot:F0SKI0]	Unknown	5.48					OMPdb_29022_Uniprot_F0SKI0_	0.132	25	0.23	1	0.574	11	0	0.122	N	0.57	SignalP-noTM
OMPdb:29023[Uniprot:F0SLV5]	OuterMembrane	9.93					OMPdb_29023_Uniprot_F0SLV5_	0.407	23	0.6	23	0.96	33	0.734	0.663	Y	0.57	SignalP-noTM
OMPdb:29024[Uniprot:F0SMF7]	OuterMembrane	10.00					OMPdb_29024_Uniprot_F0SMF7_	0.125	58	0.167	55	0.371	47	0.152	0.161	N	0.51	SignalP-TM
OMPdb:29025[Uniprot:F0SMT4]	OuterMembrane	9.93					OMPdb_29025_Uniprot_F0SMT4_	0.526	37	0.387	37	0.662	21	0.477	0.42	N	0.51	SignalP-TM
OMPdb:29026[Uniprot:F0SRE6]	OuterMembrane	10.00					OMPdb_29026_Uniprot_F0SRE6_	0.172	30	0.333	26	0.862	13	0.666	0.49	N	0.57	SignalP-noTM
OMPdb:29027[Uniprot:F0SRL3]	OuterMembrane	9.92					OMPdb_29027_Uniprot_F0SRL3_	0.301	50	0.39	50	0.638	42	0.321	0.365	N	0.51	SignalP-TM
OMPdb:29028[Uniprot:F0ST63]	Unknown	2.50					OMPdb_29028_Uniprot_F0ST63_	0.772	26	0.828	26	0.976	23	0.907	0.865	Y	0.57	SignalP-noTM
OMPdb:29029[Uniprot:F0STM2]	Cytoplasmic	8.96					OMPdb_29029_Uniprot_F0STM2_	0.23	27	0.29	18	0.841	12	0.731	0.497	N	0.57	SignalP-noTM

## Sheet: Planctomyces limnophilus
pSORTb							# SignalP-4.0 gram- predictions
SeqID	Localization	Score		Outer Membrane	11		# name	Cmax	pos	Ymax	pos	Smax	pos	Smean	D	signal peptide	Dmaxcut	Networks-used		# of signal peptides
OMPdb:21379[Uniprot:D5SMM3]	Unknown	5.48		Extracellular	0		OMPdb_21379_Uniprot_D5SMM3_	0.454	29	0.42	29	0.598	27	0.277	0.367	N	0.51	SignalP-TM		6
OMPdb:21380[Uniprot:D5SP47]	OuterMembrane	10.00		Unknown	10		OMPdb_21380_Uniprot_D5SP47_	0.212	31	0.304	20	0.841	10	0.616	0.451	N	0.57	SignalP-noTM
OMPdb:21381[Uniprot:D5SP52]	OuterMembrane	9.49		Other	0		OMPdb_21381_Uniprot_D5SP52_	0.105	35	0.111	45	0.135	38	0.095	0.104	N	0.57	SignalP-noTM
OMPdb:21382[Uniprot:D5SPK6]	Unknown	2.50		Total	21		OMPdb_21382_Uniprot_D5SPK6_	0.673	28	0.786	28	0.954	24	0.873	0.827	Y	0.57	SignalP-noTM
OMPdb:21383[Uniprot:D5SPS6]	Unknown	5.87					OMPdb_21383_Uniprot_D5SPS6_	0.737	23	0.818	23	0.953	8	0.92	0.866	Y	0.57	SignalP-noTM
OMPdb:21384[Uniprot:D5SR20]	Unknown	4.69					OMPdb_21384_Uniprot_D5SR20_	0.167	45	0.317	17	0.727	14	0.654	0.442	N	0.51	SignalP-TM
OMPdb:21385[Uniprot:D5SRD4]	OuterMembrane	9.49					OMPdb_21385_Uniprot_D5SRD4_	0.14	28	0.33	24	0.911	6	0.826	0.563	N	0.57	SignalP-noTM
OMPdb:21386[Uniprot:D5SRH9]	OuterMembrane	9.92					OMPdb_21386_Uniprot_D5SRH9_	0.181	29	0.368	29	0.882	12	0.724	0.536	N	0.57	SignalP-noTM
OMPdb:21387[Uniprot:D5SRV5]	OuterMembrane	9.92					OMPdb_21387_Uniprot_D5SRV5_	0.36	40	0.384	29	0.945	25	0.802	0.58	Y	0.57	SignalP-noTM
OMPdb:21388[Uniprot:D5SSC2]	Unknown	2.00					OMPdb_21388_Uniprot_D5SSC2_	0.501	28	0.575	28	0.907	1	0.767	0.666	Y	0.57	SignalP-noTM
OMPdb:21389[Uniprot:D5SSI8]	Unknown	2.00					OMPdb_21389_Uniprot_D5SSI8_	0.308	25	0.509	25	0.906	18	0.81	0.65	Y	0.57	SignalP-noTM
OMPdb:21390[Uniprot:D5STR5]	OuterMembrane	10.00					OMPdb_21390_Uniprot_D5STR5_	0.142	49	0.14	1	0.206	1	0	0.088	N	0.51	SignalP-TM
OMPdb:21391[Uniprot:D5SUI7]	OuterMembrane	9.92					OMPdb_21391_Uniprot_D5SUI7_	0.166	59	0.175	59	0.3	50	0.162	0.17	N	0.51	SignalP-TM
OMPdb:21392[Uniprot:D5SV11]	OuterMembrane	9.49					OMPdb_21392_Uniprot_D5SV11_	0.121	51	0.214	24	0.483	5	0.411	0.287	N	0.51	SignalP-TM
OMPdb:21393[Uniprot:D5SVI8]	Unknown	2.00					OMPdb_21393_Uniprot_D5SVI8_	0.17	57	0.155	30	0.325	28	0.212	0.176	N	0.51	SignalP-TM
OMPdb:21394[Uniprot:D5SWA7]	OuterMembrane	9.99					OMPdb_21394_Uniprot_D5SWA7_	0.124	36	0.14	36	0.197	33	0.146	0.142	N	0.51	SignalP-TM
OMPdb:21395[Uniprot:D5SWR5]	Unknown	4.94					OMPdb_21395_Uniprot_D5SWR5_	0.363	43	0.342	43	0.485	39	0.274	0.317	N	0.51	SignalP-TM
OMPdb:21396[Uniprot:D5SX29]	OuterMembrane	10.00					OMPdb_21396_Uniprot_D5SX29_	0.216	52	0.192	52	0.256	50	0.138	0.172	N	0.51	SignalP-TM
OMPdb:21397[Uniprot:D5SXE4]	Unknown	2.00					OMPdb_21397_Uniprot_D5SXE4_	0.202	18	0.358	18	0.743	16	0.627	0.484	N	0.57	SignalP-noTM
OMPdb:21398[Uniprot:D5SYS4]	Unknown	2.00					OMPdb_21398_Uniprot_D5SYS4_	0.247	25	0.419	23	0.884	2	0.753	0.576	Y	0.57	SignalP-noTM
OMPdb:21399[Uniprot:D5SZ12]	OuterMembrane	9.49					OMPdb_21399_Uniprot_D5SZ12_	0.149	45	0.135	64	0.206	13	0.128	0.133	N	0.51	SignalP-TM

## Sheet: Planctomyces maris
pSORTb							# SignalP-4.0 gram- predictions
SeqID	Localization	Score		Outer Membrane	15		# name	Cmax	pos	Ymax	pos	Smax	pos	Smean	D	signal peptide	Dmaxcut	Networks-used		# of signal peptides
OMPdb:50501[Uniprot:A6C038]	OuterMembrane	9.92		Extracellular	2		OMPdb_50501_Uniprot_A6C038_	0.299	40	0.414	25	0.945	21	0.722	0.559	N	0.57	SignalP-noTM		13
OMPdb:50502[Uniprot:A6C087]	Extracellular	9.96		Unknown	8		OMPdb_50502_Uniprot_A6C087_	0.881	21	0.88	21	0.916	9	0.868	0.874	Y	0.57	SignalP-noTM
OMPdb:50503[Uniprot:A6C0E6]	OuterMembrane	9.92		Other	1		OMPdb_50503_Uniprot_A6C0E6_	0.869	39	0.911	39	0.975	37	0.786	0.852	Y	0.57	SignalP-noTM
OMPdb:50504[Uniprot:A6C0G6]	OuterMembrane	10.00		Total	26		OMPdb_50504_Uniprot_A6C0G6_	0.775	43	0.852	43	0.983	36	0.63	0.748	Y	0.57	SignalP-noTM
OMPdb:50505[Uniprot:A6C291]	Unknown	2.00					OMPdb_50505_Uniprot_A6C291_	0.563	62	0.669	62	0.886	56	0.341	0.548	Y	0.51	SignalP-TM
OMPdb:50506[Uniprot:A6C2R4]	OuterMembrane	9.92					OMPdb_50506_Uniprot_A6C2R4_	0.335	35	0.484	35	0.85	33	0.416	0.459	N	0.51	SignalP-TM
OMPdb:50507[Uniprot:A6C2W2]	OuterMembrane	9.49					OMPdb_50507_Uniprot_A6C2W2_	0.282	505	0.248	36	0.601	33	0.316	0.28	N	0.57	SignalP-noTM
OMPdb:50508[Uniprot:A6C3K1]	Extracellular	9.65					OMPdb_50508_Uniprot_A6C3K1_	0.717	32	0.817	32	0.97	24	0.901	0.857	Y	0.57	SignalP-noTM
OMPdb:50509[Uniprot:A6C498]	OuterMembrane	9.93					OMPdb_50509_Uniprot_A6C498_	0.373	20	0.521	20	0.821	1	0.728	0.618	Y	0.57	SignalP-noTM
OMPdb:50510[Uniprot:A6C4K2]	OuterMembrane	9.49					OMPdb_50510_Uniprot_A6C4K2_	0.138	26	0.12	26	0.172	207	0.093	0.107	N	0.57	SignalP-noTM
OMPdb:50511[Uniprot:A6C4U0]	Unknown	5.48					OMPdb_50511_Uniprot_A6C4U0_	0.154	126	0.131	126	0.181	11	0.111	0.122	N	0.57	SignalP-noTM
OMPdb:50512[Uniprot:A6C4U1]	Unknown	2.00					OMPdb_50512_Uniprot_A6C4U1_	0.651	28	0.715	28	0.937	19	0.849	0.778	Y	0.57	SignalP-noTM
OMPdb:50513[Uniprot:A6C5L0]	OuterMembrane	10.00					OMPdb_50513_Uniprot_A6C5L0_	0.331	30	0.292	15	0.885	10	0.66	0.465	N	0.57	SignalP-noTM
OMPdb:50514[Uniprot:A6C6R0]	OuterMembrane	8.79					OMPdb_50514_Uniprot_A6C6R0_	0.251	74	0.187	74	0.232	71	0.094	0.143	N	0.57	SignalP-noTM
OMPdb:50515[Uniprot:A6C816]	OuterMembrane	9.92					OMPdb_50515_Uniprot_A6C816_	0.25	127	0.379	34	0.774	29	0.585	0.476	N	0.57	SignalP-noTM
OMPdb:50516[Uniprot:A6C825]	Unknown	2.00					OMPdb_50516_Uniprot_A6C825_	0.307	23	0.319	23	0.589	19	0.31	0.315	N	0.57	SignalP-noTM
OMPdb:50517[Uniprot:A6C8Q6]	OuterMembrane	9.93					OMPdb_50517_Uniprot_A6C8Q6_	0.883	31	0.92	31	0.978	24	0.908	0.914	Y	0.57	SignalP-noTM
OMPdb:50518[Uniprot:A6C957]	Unknown	4.74					OMPdb_50518_Uniprot_A6C957_	0.377	23	0.479	23	0.762	4	0.633	0.551	N	0.57	SignalP-noTM
OMPdb:50519[Uniprot:A6C9Z4]	Unknown	2.00					OMPdb_50519_Uniprot_A6C9Z4_	0.252	501	0.339	38	0.824	33	0.476	0.39	N	0.51	SignalP-TM
OMPdb:50520[Uniprot:A6CB67]	Unknown	6.26					OMPdb_50520_Uniprot_A6CB67_	0.543	32	0.523	22	0.95	15	0.873	0.688	Y	0.57	SignalP-noTM
OMPdb:50521[Uniprot:A6CD16]	OuterMembrane	9.99					OMPdb_50521_Uniprot_A6CD16_	0.889	33	0.882	33	0.972	29	0.895	0.888	Y	0.57	SignalP-noTM
OMPdb:50522[Uniprot:A6CDP6]	OuterMembrane	10.00					OMPdb_50522_Uniprot_A6CDP6_	0.702	18	0.716	18	0.855	16	0.7	0.708	Y	0.57	SignalP-noTM
OMPdb:50523[Uniprot:A6CDZ1]	OuterMembrane	9.93					OMPdb_50523_Uniprot_A6CDZ1_	0.207	29	0.422	29	0.945	22	0.829	0.614	Y	0.57	SignalP-noTM
OMPdb:50524[Uniprot:A6CEE2]	CytoplasmicMembrane	10.00					OMPdb_50524_Uniprot_A6CEE2_	0.362	121	0.284	92	0.547	84	0.177	0.244	N	0.51	SignalP-TM
OMPdb:50525[Uniprot:A6CFW9]	OuterMembrane	9.92					OMPdb_50525_Uniprot_A6CFW9_	0.253	294	0.152	294	0.181	161	0.105	0.13	N	0.57	SignalP-noTM
OMPdb:50526[Uniprot:A6CGW3]	Unknown	2.00					OMPdb_50526_Uniprot_A6CGW3_	0.469	55	0.631	55	0.948	41	0.528	0.583	Y	0.57	SignalP-noTM

## Sheet: Rhodopirellula baltica SH1
pSORTb							# SignalP-4.0 gram- predictions
SeqID	Localization	Score		Outer Membrane	15		# name	Cmax	pos	Ymax	pos	Smax	pos	Smean	D	signal peptide	Dmaxcut	Networks-used		# of signal peptides
OMPdb:43702[Uniprot:Q7UFJ9]	OuterMembrane	9.49		Extracellular	2		OMPdb_43702_Uniprot_Q7UFJ9_	0.307	39	0.445	39	0.914	27	0.712	0.571	Y	0.57	SignalP-noTM		10
OMPdb:43703[Uniprot:Q7UFT6]	Unknown	2.00		Unknown	12		OMPdb_43703_Uniprot_Q7UFT6_	0.345	50	0.471	50	0.747	35	0.374	0.425	N	0.57	SignalP-noTM
OMPdb:43704[Uniprot:Q7UFT8]	Unknown	2.50		Other	1		OMPdb_43704_Uniprot_Q7UFT8_	0.543	27	0.673	27	0.933	16	0.871	0.766	Y	0.57	SignalP-noTM
OMPdb:43705[Uniprot:Q7UGJ0]	CytoplasmicMembrane	9.82		Total	30		OMPdb_43705_Uniprot_Q7UGJ0_	0.145	39	0.208	39	0.521	34	0.248	0.227	N	0.57	SignalP-noTM
OMPdb:43706[Uniprot:Q7UGK0]	OuterMembrane	9.93					OMPdb_43706_Uniprot_Q7UGK0_	0.75	39	0.773	39	0.957	18	0.831	0.8	Y	0.57	SignalP-noTM
OMPdb:43707[Uniprot:Q7UHD1]	OuterMembrane	10.00					OMPdb_43707_Uniprot_Q7UHD1_	0.134	66	0.143	66	0.195	64	0.137	0.14	N	0.51	SignalP-TM
OMPdb:43708[Uniprot:Q7UHM7]	OuterMembrane	9.93					OMPdb_43708_Uniprot_Q7UHM7_	0.634	61	0.338	61	0.249	57	0.153	0.27	N	0.51	SignalP-TM
OMPdb:43709[Uniprot:Q7UJP0]	OuterMembrane	9.92					OMPdb_43709_Uniprot_Q7UJP0_	0.141	25	0.22	44	0.451	42	0.242	0.228	N	0.51	SignalP-TM
OMPdb:43710[Uniprot:Q7UK21]	OuterMembrane	10.00					OMPdb_43710_Uniprot_Q7UK21_	0.11	23	0.216	23	0.568	14	0.367	0.272	N	0.51	SignalP-TM
OMPdb:43711[Uniprot:Q7UL95]	Unknown	2.00					OMPdb_43711_Uniprot_Q7UL95_	0.129	26	0.218	16	0.553	9	0.444	0.302	N	0.51	SignalP-TM
OMPdb:43712[Uniprot:Q7ULG5]	Unknown	2.00					OMPdb_43712_Uniprot_Q7ULG5_	0.143	17	0.106	56	0.146	44	0.079	0.094	N	0.57	SignalP-noTM
OMPdb:43713[Uniprot:Q7ULG9]	OuterMembrane	9.49					OMPdb_43713_Uniprot_Q7ULG9_	0.466	68	0.344	68	0.318	51	0.154	0.274	N	0.51	SignalP-TM
OMPdb:43714[Uniprot:Q7ULT0]	Unknown	2.00					OMPdb_43714_Uniprot_Q7ULT0_	0.11	51	0.178	40	0.432	37	0.266	0.211	N	0.51	SignalP-TM
OMPdb:43715[Uniprot:Q7UN71]	Extracellular	9.99					OMPdb_43715_Uniprot_Q7UN71_	0.865	23	0.906	23	0.969	21	0.941	0.922	Y	0.57	SignalP-noTM
OMPdb:43716[Uniprot:Q7UNF7]	Extracellular	9.64					OMPdb_43716_Uniprot_Q7UNF7_	0.113	43	0.185	43	0.455	35	0.231	0.202	N	0.51	SignalP-TM
OMPdb:43717[Uniprot:Q7UPA0]	Unknown	2.00					OMPdb_43717_Uniprot_Q7UPA0_	0.133	49	0.216	2	0.48	1	0.48	0.34	N	0.57	SignalP-noTM
OMPdb:43718[Uniprot:Q7USF1]	OuterMembrane	10.00					OMPdb_43718_Uniprot_Q7USF1_	0.11	64	0.111	29	0.136	25	0.103	0.107	N	0.57	SignalP-noTM
OMPdb:43719[Uniprot:Q7UTK7]	OuterMembrane	9.93					OMPdb_43719_Uniprot_Q7UTK7_	0.495	42	0.513	42	0.764	32	0.344	0.433	N	0.57	SignalP-noTM
OMPdb:43720[Uniprot:Q7UUD0]	OuterMembrane	9.93					OMPdb_43720_Uniprot_Q7UUD0_	0.534	22	0.66	22	0.915	18	0.833	0.741	Y	0.57	SignalP-noTM
OMPdb:43721[Uniprot:Q7UVX4]	OuterMembrane	9.95					OMPdb_43721_Uniprot_Q7UVX4_	0.163	30	0.289	30	0.722	19	0.556	0.388	N	0.51	SignalP-TM
OMPdb:43722[Uniprot:Q7UWG6]	Unknown	2.50					OMPdb_43722_Uniprot_Q7UWG6_	0.754	27	0.816	27	0.957	21	0.893	0.852	Y	0.57	SignalP-noTM
OMPdb:43723[Uniprot:Q7UWZ7]	Unknown	2.00					OMPdb_43723_Uniprot_Q7UWZ7_	0.156	65	0.172	9	0.387	6	0.309	0.223	N	0.51	SignalP-TM
OMPdb:43724[Uniprot:Q7UX48]	OuterMembrane	9.99					OMPdb_43724_Uniprot_Q7UX48_	0.109	28	0.158	23	0.28	8	0.238	0.187	N	0.51	SignalP-TM
OMPdb:43725[Uniprot:Q7UX59]	Unknown	4.94					OMPdb_43725_Uniprot_Q7UX59_	0.3	40	0.458	40	0.96	23	0.725	0.583	Y	0.57	SignalP-noTM
OMPdb:43726[Uniprot:Q7UXD4]	Unknown	4.74					OMPdb_43726_Uniprot_Q7UXD4_	0.288	35	0.452	35	0.951	17	0.798	0.615	Y	0.57	SignalP-noTM
OMPdb:43727[Uniprot:Q7UXU0]	OuterMembrane	9.49					OMPdb_43727_Uniprot_Q7UXU0_	0.11	10	0.11	31	0.161	22	0.115	0.113	N	0.57	SignalP-noTM
OMPdb:43728[Uniprot:Q7UYW0]	Unknown	2.00					OMPdb_43728_Uniprot_Q7UYW0_	0.645	39	0.547	39	0.81	22	0.529	0.539	N	0.57	SignalP-noTM
OMPdb:43729[Uniprot:Q7UZ45]	OuterMembrane	9.93					OMPdb_43729_Uniprot_Q7UZ45_	0.667	32	0.754	32	0.942	23	0.764	0.759	Y	0.57	SignalP-noTM
OMPdb:43730[Uniprot:Q7UZ52]	Unknown	2.00					OMPdb_43730_Uniprot_Q7UZ52_	0.301	19	0.512	19	0.926	17	0.855	0.673	Y	0.57	SignalP-noTM
OMPdb:43731[Uniprot:Q7UZ70]	OuterMembrane	9.92					OMPdb_43731_Uniprot_Q7UZ70_	0.143	61	0.181	54	0.44	49	0.189	0.184	N	0.51	SignalP-TM

[truncated: 3 more sheets: Rhodopirellula baltica WH47, Scalindua profunda, Singulisphaera acidiphila]
