# Supplementary material for: Genomic Analysis Indicates the Presence of an Asymmetric Bilayer Outer Membrane in Planctomycetes and Verrucomicrobia
Source: Front Microbiol. 2012 Aug 20;3:304. doi: 10.3389/fmicb.2012.00304 (PMC3422733; doi:10.3389/fmicb.2012.00304)
Supplement: Supplementary Table S2 — This worksheet contains the short format output of the pSORTb subcellular localization prediction and the signalP 4.0 Gram-negative signal peptide prediction of predicted OMP in the known Verrucomicrobial genomes. Detailed information on the output can be retrieved from the websites of pSORTb and signalP 4.0. psortB: http://www.psort.org/psortb/; signalP: http://www.cbs.dtu.dk/services/SignalP/ [file 29424_Speth_DataSheet2.XLSX]

## Sheet: Readme
This worksheet contains the short format output of the pSORTb subcellular localization prediction and the signalP 4.0 gram negative signal peptide prediction of predicted OMP in the known Verrucomicrobial genomes
Each tab contains the output of the two programs and a shorter result summary of a single organism
detailed information on the output can be retrieved from the websites of pSORTb and signalP 4.0
psortB	http://www.psort.org/psortb/
signalP	http://www.cbs.dtu.dk/services/SignalP/

## Sheet: Akkermansia muciniphila
pSORTb							# SignalP-4.0 gram- predictions
SeqID	Localization	Score					# name	Cmax	pos	Ymax	pos	Smax	pos	Smean	D	signal peptide	Dmaxcut	Networks-used		# of signal peptides
OMPdb:9698[Uniprot:B2ULQ6]	OuterMembrane	10		Outer membrane	9		OMPdb_9698_Uniprot_B2ULQ6_	0.19	27	0.33	22	0.905	1	0.76	0.532	N	0.57	SignalP-noTM		16
OMPdb:9699[Uniprot:B2ULZ6]	OuterMembrane	9.83		extracellular	0		OMPdb_9699_Uniprot_B2ULZ6_	0.268	23	0.438	23	0.938	1	0.798	0.607	Y	0.57	SignalP-noTM
OMPdb:9700[Uniprot:B2UM14]	OuterMembrane	10		unknown	11		OMPdb_9700_Uniprot_B2UM14_	0.35	24	0.365	24	0.627	1	0.475	0.417	N	0.57	SignalP-noTM
OMPdb:9701[Uniprot:B2UM38]	Unknown	2.5		other	0		OMPdb_9701_Uniprot_B2UM38_	0.803	22	0.796	22	0.961	19	0.796	0.796	Y	0.57	SignalP-noTM
OMPdb:9702[Uniprot:B2UM58]	OuterMembrane	9.93		total	20		OMPdb_9702_Uniprot_B2UM58_	0.352	22	0.555	22	0.929	10	0.87	0.703	Y	0.57	SignalP-noTM
OMPdb:9703[Uniprot:B2UM61]	Unknown	2					OMPdb_9703_Uniprot_B2UM61_	0.34	45	0.482	45	0.905	32	0.538	0.508	N	0.57	SignalP-noTM
OMPdb:9704[Uniprot:B2UMI4]	Unknown	5.87					OMPdb_9704_Uniprot_B2UMI4_	0.626	27	0.726	27	0.975	11	0.899	0.807	Y	0.57	SignalP-noTM
OMPdb:9705[Uniprot:B2UMI5]	Unknown	5.87					OMPdb_9705_Uniprot_B2UMI5_	0.73	28	0.757	28	0.984	10	0.882	0.815	Y	0.57	SignalP-noTM
OMPdb:9706[Uniprot:B2UMW9]	OuterMembrane	10					OMPdb_9706_Uniprot_B2UMW9_	0.472	37	0.564	37	0.821	17	0.596	0.579	Y	0.57	SignalP-noTM
OMPdb:9707[Uniprot:B2UP82]	OuterMembrane	9.95					OMPdb_9707_Uniprot_B2UP82_	0.173	19	0.384	19	0.945	18	0.861	0.608	Y	0.57	SignalP-noTM
OMPdb:9708[Uniprot:B2UPQ8]	Unknown	2.5					OMPdb_9708_Uniprot_B2UPQ8_	0.369	24	0.576	24	0.956	10	0.888	0.723	Y	0.57	SignalP-noTM
OMPdb:9709[Uniprot:B2UPY9]	Unknown	5.87					OMPdb_9709_Uniprot_B2UPY9_	0.776	19	0.849	19	0.958	16	0.923	0.884	Y	0.57	SignalP-noTM
OMPdb:9710[Uniprot:B2UQC1]	Unknown	2.5					OMPdb_9710_Uniprot_B2UQC1_	0.487	21	0.667	21	0.956	17	0.919	0.786	Y	0.57	SignalP-noTM
OMPdb:9711[Uniprot:B2UQJ0]	Unknown	7					OMPdb_9711_Uniprot_B2UQJ0_	0.113	16	0.103	42	0.118	40	0.087	0.095	N	0.57	SignalP-noTM
OMPdb:9712[Uniprot:B2UQY0]	Unknown	5.87					OMPdb_9712_Uniprot_B2UQY0_	0.572	24	0.725	24	0.964	14	0.92	0.817	Y	0.57	SignalP-noTM
OMPdb:9713[Uniprot:B2UQZ4]	OuterMembrane	10					OMPdb_9713_Uniprot_B2UQZ4_	0.698	22	0.698	22	0.903	1	0.751	0.723	Y	0.57	SignalP-noTM
OMPdb:9714[Uniprot:B2UR02]	OuterMembrane	9.93					OMPdb_9714_Uniprot_B2UR02_	0.288	24	0.469	24	0.846	1	0.764	0.608	Y	0.57	SignalP-noTM
OMPdb:9715[Uniprot:B2UR26]	Unknown	2.5					OMPdb_9715_Uniprot_B2UR26_	0.674	22	0.785	22	0.943	20	0.904	0.841	Y	0.57	SignalP-noTM
OMPdb:9716[Uniprot:B2UR39]	OuterMembrane	9.93					OMPdb_9716_Uniprot_B2UR39_	0.823	29	0.805	29	0.947	26	0.746	0.777	Y	0.57	SignalP-noTM
OMPdb:9717[Uniprot:B2UR55]	Unknown	5.87					OMPdb_9717_Uniprot_B2UR55_	0.534	27	0.697	27	0.954	26	0.901	0.793	Y	0.57	SignalP-noTM

## Sheet: Chthoniobacter flavus
pSORTb							# SignalP-4.0 gram- predictions
SeqID	Localization	Score					# name	Cmax	pos	Ymax	pos	Smax	pos	Smean	D	signal peptide	Dmaxcut	Networks-used		# of signal peptides
OMPdb:56499[Uniprot:B4D4J9]	OuterMembrane	10		Outer membrane	25		OMPdb_56499_Uniprot_B4D4J9_	0.611	23	0.75	23	0.98	19	0.924	0.832	Y	0.57	SignalP-noTM		27
OMPdb:56500[Uniprot:B4D6D7]	Unknown	5.87		extracellular	1		OMPdb_56500_Uniprot_B4D6D7_	0.496	26	0.696	26	0.986	22	0.965	0.822	Y	0.57	SignalP-noTM
OMPdb:56501[Uniprot:B4D6K6]	OuterMembrane	9.82		unknown	24		OMPdb_56501_Uniprot_B4D6K6_	0.172	33	0.252	33	0.546	29	0.356	0.291	N	0.51	SignalP-TM
OMPdb:56502[Uniprot:B4D6R7]	OuterMembrane	9.93		other	2		OMPdb_56502_Uniprot_B4D6R7_	0.648	28	0.569	28	0.627	25	0.532	0.555	Y	0.51	SignalP-TM
OMPdb:56503[Uniprot:B4D715]	Unknown	4.74		total	52		OMPdb_56503_Uniprot_B4D715_	0.105	23	0.12	3	0.157	2	0.152	0.135	N	0.57	SignalP-noTM
OMPdb:56504[Uniprot:B4D7Y0]	Unknown	4.74					OMPdb_56504_Uniprot_B4D7Y0_	0.539	29	0.581	29	0.898	3	0.735	0.653	Y	0.57	SignalP-noTM
OMPdb:56505[Uniprot:B4D845]	OuterMembrane	10					OMPdb_56505_Uniprot_B4D845_	0.128	41	0.149	41	0.221	36	0.121	0.139	N	0.51	SignalP-TM
OMPdb:56506[Uniprot:B4D866]	OuterMembrane	9.92					OMPdb_56506_Uniprot_B4D866_	0.181	31	0.312	31	0.659	22	0.464	0.368	N	0.51	SignalP-TM
OMPdb:56507[Uniprot:B4D8D6]	Unknown	5.87					OMPdb_56507_Uniprot_B4D8D6_	0.146	21	0.18	21	0.415	40	0.222	0.2	N	0.57	SignalP-noTM
OMPdb:56508[Uniprot:B4D8E6]	Unknown	2.5					OMPdb_56508_Uniprot_B4D8E6_	0.784	29	0.854	29	0.99	16	0.952	0.9	Y	0.57	SignalP-noTM
OMPdb:56509[Uniprot:B4D8L3]	OuterMembrane	9.92					OMPdb_56509_Uniprot_B4D8L3_	0.434	45	0.531	45	0.763	40	0.411	0.475	N	0.57	SignalP-noTM
OMPdb:56510[Uniprot:B4D932]	OuterMembrane	9.83					OMPdb_56510_Uniprot_B4D932_	0.454	31	0.621	31	0.961	17	0.854	0.731	Y	0.57	SignalP-noTM
OMPdb:56511[Uniprot:B4D969]	Unknown	5.87					OMPdb_56511_Uniprot_B4D969_	0.108	21	0.185	3	0.362	1	0.349	0.246	N	0.51	SignalP-TM
OMPdb:56512[Uniprot:B4D971]	Unknown	5.87					OMPdb_56512_Uniprot_B4D971_	0.59	24	0.655	24	0.898	13	0.796	0.721	Y	0.57	SignalP-noTM
OMPdb:56513[Uniprot:B4D979]	OuterMembrane	10					OMPdb_56513_Uniprot_B4D979_	0.202	48	0.251	25	0.699	5	0.48	0.336	N	0.51	SignalP-TM
OMPdb:56514[Uniprot:B4D9L1]	Unknown	2					OMPdb_56514_Uniprot_B4D9L1_	0.109	19	0.122	13	0.212	8	0.14	0.13	N	0.57	SignalP-noTM
OMPdb:56515[Uniprot:B4D9L2]	Unknown	4.9					OMPdb_56515_Uniprot_B4D9L2_	0.195	23	0.383	23	0.929	10	0.802	0.58	Y	0.57	SignalP-noTM
OMPdb:56516[Uniprot:B4D9V8]	OuterMembrane	9.93					OMPdb_56516_Uniprot_B4D9V8_	0.552	37	0.729	37	0.988	24	0.853	0.787	Y	0.57	SignalP-noTM
OMPdb:56517[Uniprot:B4D9Y0]	Unknown	2.5					OMPdb_56517_Uniprot_B4D9Y0_	0.545	21	0.672	21	0.895	1	0.844	0.753	Y	0.57	SignalP-noTM
OMPdb:56518[Uniprot:B4DAC8]	Unknown	2					OMPdb_56518_Uniprot_B4DAC8_	0.332	53	0.398	53	0.689	47	0.248	0.342	N	0.51	SignalP-TM
OMPdb:56519[Uniprot:B4DAC9]	Unknown	2.5					OMPdb_56519_Uniprot_B4DAC9_	0.748	28	0.793	28	0.945	21	0.842	0.816	Y	0.57	SignalP-noTM
OMPdb:56520[Uniprot:B4DAG5]	OuterMembrane	9.83					OMPdb_56520_Uniprot_B4DAG5_	0.218	50	0.303	50	0.565	46	0.34	0.316	N	0.51	SignalP-TM
OMPdb:56521[Uniprot:B4DAJ7]	Extracellular	9.65					OMPdb_56521_Uniprot_B4DAJ7_	0.48	23	0.669	23	0.965	21	0.928	0.791	Y	0.57	SignalP-noTM
OMPdb:56522[Uniprot:B4DAJ8]	OuterMembrane	9.92					OMPdb_56522_Uniprot_B4DAJ8_	0.128	36	0.115	24	0.126	9	0.105	0.11	N	0.57	SignalP-noTM
OMPdb:56523[Uniprot:B4DAQ2]	OuterMembrane	9.83					OMPdb_56523_Uniprot_B4DAQ2_	0.184	69	0.131	69	0.196	44	0.123	0.127	N	0.57	SignalP-noTM
OMPdb:56524[Uniprot:B4DAX4]	Unknown	4.74					OMPdb_56524_Uniprot_B4DAX4_	0.15	22	0.104	36	0.136	34	0.078	0.092	N	0.57	SignalP-noTM
OMPdb:56525[Uniprot:B4DB22]	OuterMembrane	9.49					OMPdb_56525_Uniprot_B4DB22_	0.108	46	0.14	1	0.228	13	0	0.074	N	0.57	SignalP-noTM
OMPdb:56474[Uniprot:B4CTR4]	Unknown	4.74					OMPdb_56474_Uniprot_B4CTR4_	0.62	43	0.526	43	0.558	40	0.236	0.419	N	0.51	SignalP-TM
OMPdb:56475[Uniprot:B4CTZ0]	CytoplasmicMembrane	10					OMPdb_56475_Uniprot_B4CTZ0_	0.18	37	0.182	37	0.263	30	0.165	0.176	N	0.51	SignalP-TM
OMPdb:56476[Uniprot:B4CUL1]	OuterMembrane	9.92					OMPdb_56476_Uniprot_B4CUL1_	0.165	26	0.358	26	0.92	3	0.822	0.576	Y	0.57	SignalP-noTM
OMPdb:56477[Uniprot:B4CUM0]	OuterMembrane	9.92					OMPdb_56477_Uniprot_B4CUM0_	0.572	30	0.534	18	0.961	14	0.85	0.683	Y	0.57	SignalP-noTM
OMPdb:56478[Uniprot:B4CUV1]	Unknown	2.5					OMPdb_56478_Uniprot_B4CUV1_	0.703	22	0.785	22	0.926	18	0.873	0.826	Y	0.57	SignalP-noTM
OMPdb:56479[Uniprot:B4CWQ6]	Unknown	5.87					OMPdb_56479_Uniprot_B4CWQ6_	0.14	35	0.148	14	0.286	9	0.217	0.181	N	0.57	SignalP-noTM
OMPdb:56480[Uniprot:B4CX37]	OuterMembrane	9.92					OMPdb_56480_Uniprot_B4CX37_	0.116	47	0.105	37	0.131	32	0.089	0.097	N	0.57	SignalP-noTM
OMPdb:56481[Uniprot:B4CX43]	Unknown	2.5					OMPdb_56481_Uniprot_B4CX43_	0.523	25	0.639	25	0.906	10	0.828	0.728	Y	0.57	SignalP-noTM
OMPdb:56482[Uniprot:B4CX65]	Unknown	6.73					OMPdb_56482_Uniprot_B4CX65_	0.38	28	0.458	28	0.889	2	0.69	0.567	N	0.57	SignalP-noTM
OMPdb:56483[Uniprot:B4CY57]	Cytoplasmic	8.96					OMPdb_56483_Uniprot_B4CY57_	0.596	21	0.704	21	0.929	17	0.825	0.761	Y	0.57	SignalP-noTM
OMPdb:56484[Uniprot:B4CYA5]	Unknown	2.5					OMPdb_56484_Uniprot_B4CYA5_	0.711	21	0.805	21	0.958	17	0.908	0.853	Y	0.57	SignalP-noTM
OMPdb:56485[Uniprot:B4CZ73]	OuterMembrane	9.93					OMPdb_56485_Uniprot_B4CZ73_	0.754	25	0.675	25	0.876	2	0.656	0.666	Y	0.57	SignalP-noTM
OMPdb:56486[Uniprot:B4CZB7]	Unknown	2.5					OMPdb_56486_Uniprot_B4CZB7_	0.72	23	0.767	23	0.942	3	0.843	0.803	Y	0.57	SignalP-noTM
OMPdb:56487[Uniprot:B4CZF3]	OuterMembrane	9.52					OMPdb_56487_Uniprot_B4CZF3_	0.816	21	0.872	21	0.959	17	0.928	0.898	Y	0.57	SignalP-noTM
OMPdb:56488[Uniprot:B4D070]	OuterMembrane	9.52					OMPdb_56488_Uniprot_B4D070_	0.346	22	0.565	22	0.954	20	0.885	0.716	Y	0.57	SignalP-noTM
OMPdb:56489[Uniprot:B4D084]	Unknown	2.5					OMPdb_56489_Uniprot_B4D084_	0.629	21	0.738	21	0.939	12	0.875	0.802	Y	0.57	SignalP-noTM
OMPdb:56490[Uniprot:B4D0G0]	Unknown	2					OMPdb_56490_Uniprot_B4D0G0_	0.139	28	0.131	28	0.173	24	0.111	0.122	N	0.57	SignalP-noTM
OMPdb:56491[Uniprot:B4D0X8]	OuterMembrane	9.82					OMPdb_56491_Uniprot_B4D0X8_	0.427	31	0.634	31	0.977	19	0.882	0.75	Y	0.57	SignalP-noTM
OMPdb:56492[Uniprot:B4D0X9]	Unknown	5.87					OMPdb_56492_Uniprot_B4D0X9_	0.378	31	0.537	31	0.874	28	0.745	0.635	Y	0.57	SignalP-noTM
OMPdb:56493[Uniprot:B4D1A6]	OuterMembrane	10					OMPdb_56493_Uniprot_B4D1A6_	0.131	11	0.128	11	0.192	10	0.129	0.129	N	0.57	SignalP-noTM
OMPdb:56494[Uniprot:B4D1B6]	OuterMembrane	8.28					OMPdb_56494_Uniprot_B4D1B6_	0.237	20	0.33	20	0.818	1	0.524	0.421	N	0.57	SignalP-noTM
OMPdb:56495[Uniprot:B4D1I5]	OuterMembrane	9.49					OMPdb_56495_Uniprot_B4D1I5_	0.231	16	0.249	16	0.347	11	0.267	0.257	N	0.57	SignalP-noTM
OMPdb:56496[Uniprot:B4D1P2]	OuterMembrane	10					OMPdb_56496_Uniprot_B4D1P2_	0.346	32	0.555	26	0.977	23	0.931	0.732	Y	0.57	SignalP-noTM
OMPdb:56497[Uniprot:B4D3B8]	Unknown	4.9					OMPdb_56497_Uniprot_B4D3B8_	0.605	21	0.696	21	0.913	10	0.82	0.755	Y	0.57	SignalP-noTM
OMPdb:56498[Uniprot:B4D405]	OuterMembrane	9.49					OMPdb_56498_Uniprot_B4D405_	0.111	40	0.115	40	0.14	31	0.111	0.113	N	0.57	SignalP-noTM

## Sheet: Coraliomargerita akajimensis
pSORTb							# SignalP-4.0 gram- predictions
SeqID	Localization	Score					# name	Cmax	pos	Ymax	pos	Smax	pos	Smean	D	signal peptide	Dmaxcut	Networks-used		# of signal peptides
OMPdb:21226[Uniprot:D5EMY5]	Unknown	4.9		Outer membrane	28		OMPdb_21226_Uniprot_D5EMY5_	0.819	22	0.814	22	0.969	19	0.816	0.815	Y	0.57	SignalP-noTM		32
OMPdb:21227[Uniprot:D5ENC1]	OuterMembrane	10		extracellular	0		OMPdb_21227_Uniprot_D5ENC1_	0.133	70	0.178	21	0.324	1	0.229	0.202	N	0.57	SignalP-noTM
OMPdb:21228[Uniprot:D5ENE0]	OuterMembrane	10		unknown	15		OMPdb_21228_Uniprot_D5ENE0_	0.284	25	0.482	25	0.926	12	0.859	0.659	Y	0.57	SignalP-noTM
OMPdb:21229[Uniprot:D5ENH5]	OuterMembrane	9.49		other	3		OMPdb_21229_Uniprot_D5ENH5_	0.504	25	0.669	25	0.972	16	0.903	0.779	Y	0.57	SignalP-noTM
OMPdb:21230[Uniprot:D5ENK2]	OuterMembrane	10		total	46		OMPdb_21230_Uniprot_D5ENK2_	0.246	22	0.343	22	0.704	18	0.513	0.423	N	0.57	SignalP-noTM
OMPdb:21231[Uniprot:D5ENK3]	OuterMembrane	10					OMPdb_21231_Uniprot_D5ENK3_	0.202	36	0.293	36	0.615	28	0.379	0.325	N	0.51	SignalP-TM
OMPdb:21232[Uniprot:D5EP88]	OuterMembrane	9.52					OMPdb_21232_Uniprot_D5EP88_	0.422	26	0.602	26	0.969	16	0.886	0.736	Y	0.57	SignalP-noTM
OMPdb:21233[Uniprot:D5EPC0]	Unknown	2.5					OMPdb_21233_Uniprot_D5EPC0_	0.601	23	0.687	23	0.897	21	0.775	0.728	Y	0.57	SignalP-noTM
OMPdb:21234[Uniprot:D5EPC1]	OuterMembrane	9.52					OMPdb_21234_Uniprot_D5EPC1_	0.591	20	0.735	20	0.952	18	0.902	0.814	Y	0.57	SignalP-noTM
OMPdb:21235[Uniprot:D5EPC3]	Unknown	2.5					OMPdb_21235_Uniprot_D5EPC3_	0.737	24	0.794	24	0.925	20	0.861	0.826	Y	0.57	SignalP-noTM
OMPdb:21236[Uniprot:D5EPC6]	CytoplasmicMembrane	9.86					OMPdb_21236_Uniprot_D5EPC6_	0.722	26	0.757	26	0.922	22	0.777	0.766	Y	0.57	SignalP-noTM
OMPdb:21237[Uniprot:D5EPC8]	Unknown	2					OMPdb_21237_Uniprot_D5EPC8_	0.401	29	0.56	29	0.956	19	0.828	0.686	Y	0.57	SignalP-noTM
OMPdb:21238[Uniprot:D5EPD5]	OuterMembrane	10					OMPdb_21238_Uniprot_D5EPD5_	0.49	20	0.602	20	0.882	1	0.744	0.669	Y	0.57	SignalP-noTM
OMPdb:21239[Uniprot:D5EPJ1]	OuterMembrane	9.49					OMPdb_21239_Uniprot_D5EPJ1_	0.191	25	0.402	22	0.945	19	0.89	0.631	Y	0.57	SignalP-noTM
OMPdb:21240[Uniprot:D5EPK8]	OuterMembrane	9.52					OMPdb_21240_Uniprot_D5EPK8_	0.351	24	0.57	24	0.963	2	0.939	0.743	Y	0.57	SignalP-noTM
OMPdb:21241[Uniprot:D5EPT8]	OuterMembrane	9.92					OMPdb_21241_Uniprot_D5EPT8_	0.136	21	0.302	21	0.891	4	0.739	0.507	N	0.57	SignalP-noTM
OMPdb:21242[Uniprot:D5EQF3]	Unknown	2.5					OMPdb_21242_Uniprot_D5EQF3_	0.593	23	0.702	23	0.909	21	0.838	0.766	Y	0.57	SignalP-noTM
OMPdb:21243[Uniprot:D5EQH5]	Unknown	2.5					OMPdb_21243_Uniprot_D5EQH5_	0.817	25	0.825	25	0.942	17	0.852	0.838	Y	0.57	SignalP-noTM
OMPdb:21244[Uniprot:D5EQP9]	OuterMembrane	9.96					OMPdb_21244_Uniprot_D5EQP9_	0.583	29	0.595	29	0.952	17	0.789	0.686	Y	0.57	SignalP-noTM
OMPdb:21245[Uniprot:D5ER47]	Unknown	2.5					OMPdb_21245_Uniprot_D5ER47_	0.713	22	0.827	22	0.987	10	0.958	0.889	Y	0.57	SignalP-noTM
OMPdb:21246[Uniprot:D5ERB3]	Unknown	4.74					OMPdb_21246_Uniprot_D5ERB3_	0.63	32	0.674	32	0.933	12	0.8	0.733	Y	0.57	SignalP-noTM
OMPdb:21201[Uniprot:D5EHQ2]	OuterMembrane	9.93					OMPdb_21201_Uniprot_D5EHQ2_	0.196	16	0.265	16	0.618	11	0.338	0.299	N	0.57	SignalP-noTM
OMPdb:21202[Uniprot:D5EHQ7]	Unknown	2.5					OMPdb_21202_Uniprot_D5EHQ7_	0.211	21	0.416	21	0.907	6	0.84	0.616	Y	0.57	SignalP-noTM
OMPdb:21203[Uniprot:D5EHS6]	OuterMembrane	10					OMPdb_21203_Uniprot_D5EHS6_	0.395	26	0.353	26	0.457	21	0.323	0.342	N	0.51	SignalP-TM
OMPdb:21204[Uniprot:D5EIV9]	OuterMembrane	9.52					OMPdb_21204_Uniprot_D5EIV9_	0.73	22	0.789	22	0.917	18	0.844	0.815	Y	0.57	SignalP-noTM
OMPdb:21205[Uniprot:D5EJA7]	OuterMembrane	10					OMPdb_21205_Uniprot_D5EJA7_	0.34	40	0.473	26	0.968	18	0.859	0.655	Y	0.57	SignalP-noTM
OMPdb:21206[Uniprot:D5EJG9]	OuterMembrane	9.52					OMPdb_21206_Uniprot_D5EJG9_	0.442	25	0.538	25	0.811	17	0.682	0.606	Y	0.57	SignalP-noTM
OMPdb:21207[Uniprot:D5EJK3]	OuterMembrane	9.96					OMPdb_21207_Uniprot_D5EJK3_	0.269	26	0.487	26	0.947	21	0.887	0.675	Y	0.57	SignalP-noTM
OMPdb:21208[Uniprot:D5EJR2]	OuterMembrane	10					OMPdb_21208_Uniprot_D5EJR2_	0.81	25	0.886	25	0.984	13	0.958	0.919	Y	0.57	SignalP-noTM
OMPdb:21209[Uniprot:D5EJR9]	OuterMembrane	10					OMPdb_21209_Uniprot_D5EJR9_	0.345	25	0.488	25	0.828	18	0.683	0.58	Y	0.57	SignalP-noTM
OMPdb:21210[Uniprot:D5EK50]	OuterMembrane	10					OMPdb_21210_Uniprot_D5EK50_	0.107	24	0.1	24	0.112	13	0.08	0.091	N	0.57	SignalP-noTM
OMPdb:21211[Uniprot:D5EKP9]	OuterMembrane	10					OMPdb_21211_Uniprot_D5EKP9_	0.311	34	0.398	34	0.983	17	0.729	0.554	N	0.57	SignalP-noTM
OMPdb:21212[Uniprot:D5EKY0]	Unknown	2.5					OMPdb_21212_Uniprot_D5EKY0_	0.448	31	0.432	31	0.655	26	0.365	0.401	N	0.57	SignalP-noTM
OMPdb:21213[Uniprot:D5EL83]	OuterMembrane	9.93					OMPdb_21213_Uniprot_D5EL83_	0.397	25	0.485	20	0.814	15	0.667	0.57	Y	0.57	SignalP-noTM
OMPdb:21214[Uniprot:D5ELB1]	OuterMembrane	10					OMPdb_21214_Uniprot_D5ELB1_	0.15	34	0.193	29	0.445	21	0.272	0.222	N	0.51	SignalP-TM
OMPdb:21215[Uniprot:D5ELD2]	OuterMembrane	9.96					OMPdb_21215_Uniprot_D5ELD2_	0.59	21	0.707	21	0.896	15	0.819	0.76	Y	0.57	SignalP-noTM
OMPdb:21216[Uniprot:D5ELI0]	CytoplasmicMembrane	9.82					OMPdb_21216_Uniprot_D5ELI0_	0.327	24	0.361	24	0.646	21	0.367	0.363	N	0.51	SignalP-TM
OMPdb:21217[Uniprot:D5EM04]	Unknown	2.5					OMPdb_21217_Uniprot_D5EM04_	0.595	22	0.609	22	0.788	6	0.68	0.643	Y	0.57	SignalP-noTM
OMPdb:21218[Uniprot:D5EM38]	CytoplasmicMembrane	9.86					OMPdb_21218_Uniprot_D5EM38_	0.426	21	0.627	21	0.945	10	0.895	0.753	Y	0.57	SignalP-noTM
OMPdb:21219[Uniprot:D5EM39]	Unknown	2.5					OMPdb_21219_Uniprot_D5EM39_	0.719	25	0.819	25	0.962	20	0.93	0.872	Y	0.57	SignalP-noTM
OMPdb:21220[Uniprot:D5EM75]	Unknown	2.5					OMPdb_21220_Uniprot_D5EM75_	0.396	41	0.436	41	0.627	37	0.313	0.391	N	0.51	SignalP-TM
OMPdb:21221[Uniprot:D5EMK8]	Unknown	5.48					OMPdb_21221_Uniprot_D5EMK8_	0.337	37	0.406	37	0.876	18	0.561	0.479	N	0.57	SignalP-noTM
OMPdb:21222[Uniprot:D5EMN3]	OuterMembrane	9.52					OMPdb_21222_Uniprot_D5EMN3_	0.838	22	0.805	22	0.932	21	0.794	0.8	Y	0.57	SignalP-noTM
OMPdb:21223[Uniprot:D5EMN6]	OuterMembrane	9.52					OMPdb_21223_Uniprot_D5EMN6_	0.468	26	0.59	26	0.849	3	0.737	0.659	Y	0.57	SignalP-noTM
OMPdb:21224[Uniprot:D5EMQ7]	OuterMembrane	9.93					OMPdb_21224_Uniprot_D5EMQ7_	0.166	25	0.328	20	0.884	18	0.727	0.515	N	0.57	SignalP-noTM
OMPdb:21225[Uniprot:D5EMQ8]	Unknown	2					OMPdb_21225_Uniprot_D5EMQ8_	0.393	18	0.551	18	0.862	1	0.766	0.652	Y	0.57	SignalP-noTM

## Sheet: Diplosphaera colitermitum
pSORTb							# SignalP-4.0 gram- predictions
SeqID	Localization	Score					# name	Cmax	pos	Ymax	pos	Smax	pos	Smean	D	signal peptide	Dmaxcut	Networks-used		# of signal peptides
OMPdb:61076[Uniprot:C0A1W7]	OuterMembrane	9.92		Outer membrane	23		OMPdb_61076_Uniprot_C0A1W7_	0.107	42	0.105	33	0.119	22	0.091	0.098	N	0.57	SignalP-noTM		21
OMPdb:61077[Uniprot:C0A251]	Unknown	5.87		extracellular	0		OMPdb_61077_Uniprot_C0A251_	0.63	27	0.681	27	0.866	9	0.773	0.715	Y	0.51	SignalP-TM
OMPdb:61078[Uniprot:C0A324]	OuterMembrane	9.52		unknown	8		OMPdb_61078_Uniprot_C0A324_	0.257	25	0.492	25	0.979	12	0.946	0.705	Y	0.57	SignalP-noTM
OMPdb:61079[Uniprot:C0A3R1]	OuterMembrane	9.96		other	0		OMPdb_61079_Uniprot_C0A3R1_	0.426	26	0.645	26	0.991	15	0.97	0.798	Y	0.57	SignalP-noTM
OMPdb:61080[Uniprot:C0A5H8]	OuterMembrane	10		total	31		OMPdb_61080_Uniprot_C0A5H8_	0.689	29	0.759	29	0.962	16	0.884	0.817	Y	0.57	SignalP-noTM
OMPdb:61081[Uniprot:C0A6X3]	Unknown	2.5					OMPdb_61081_Uniprot_C0A6X3_	0.523	20	0.702	20	0.965	17	0.93	0.809	Y	0.57	SignalP-noTM
OMPdb:61082[Uniprot:C0A7K7]	OuterMembrane	9.95					OMPdb_61082_Uniprot_C0A7K7_	0.203	45	0.297	45	0.593	33	0.372	0.325	N	0.51	SignalP-TM
OMPdb:61083[Uniprot:C0A7V4]	OuterMembrane	9.52					OMPdb_61083_Uniprot_C0A7V4_	0.614	25	0.731	25	0.967	10	0.896	0.808	Y	0.57	SignalP-noTM
OMPdb:61084[Uniprot:C0A7X4]	Unknown	2.5					OMPdb_61084_Uniprot_C0A7X4_	0.274	23	0.502	23	0.957	19	0.928	0.702	Y	0.57	SignalP-noTM
OMPdb:61085[Uniprot:C0A8J9]	OuterMembrane	9.95					OMPdb_61085_Uniprot_C0A8J9_	0.272	22	0.413	22	0.753	14	0.66	0.504	N	0.51	SignalP-TM
OMPdb:61086[Uniprot:C0A991]	Unknown	2.5					OMPdb_61086_Uniprot_C0A991_	0.592	25	0.714	20	0.958	16	0.916	0.809	Y	0.57	SignalP-noTM
OMPdb:61087[Uniprot:C0A9U4]	OuterMembrane	9.52					OMPdb_61087_Uniprot_C0A9U4_	0.218	42	0.242	49	0.466	40	0.272	0.253	N	0.51	SignalP-TM
OMPdb:61088[Uniprot:C0A9Z7]	OuterMembrane	10					OMPdb_61088_Uniprot_C0A9Z7_	0.434	31	0.602	31	0.987	12	0.909	0.746	Y	0.57	SignalP-noTM
OMPdb:61089[Uniprot:C0AAV1]	OuterMembrane	9.49					OMPdb_61089_Uniprot_C0AAV1_	0.194	21	0.424	21	0.965	19	0.905	0.65	Y	0.57	SignalP-noTM
OMPdb:61090[Uniprot:C0AB26]	OuterMembrane	8.86					OMPdb_61090_Uniprot_C0AB26_	0.4	29	0.62	29	0.99	15	0.953	0.776	Y	0.57	SignalP-noTM
OMPdb:61091[Uniprot:C0ABK3]	OuterMembrane	9.93					OMPdb_61091_Uniprot_C0ABK3_	0.215	28	0.442	26	0.971	22	0.896	0.655	Y	0.57	SignalP-noTM
OMPdb:61092[Uniprot:C0ACA9]	OuterMembrane	10					OMPdb_61092_Uniprot_C0ACA9_	0.219	32	0.419	32	0.946	11	0.826	0.61	Y	0.57	SignalP-noTM
OMPdb:61093[Uniprot:C0ACD6]	OuterMembrane	10					OMPdb_61093_Uniprot_C0ACD6_	0.153	31	0.116	31	0.16	30	0.078	0.098	N	0.57	SignalP-noTM
OMPdb:61094[Uniprot:C0ACR4]	OuterMembrane	10					OMPdb_61094_Uniprot_C0ACR4_	0.445	37	0.661	37	0.997	27	0.689	0.674	Y	0.57	SignalP-noTM
OMPdb:61095[Uniprot:C0ACV6]	OuterMembrane	9.93					OMPdb_61095_Uniprot_C0ACV6_	0.535	22	0.697	22	0.949	12	0.915	0.8	Y	0.57	SignalP-noTM
OMPdb:61096[Uniprot:C0ACW9]	OuterMembrane	10					OMPdb_61096_Uniprot_C0ACW9_	0.311	37	0.464	37	0.846	32	0.476	0.468	N	0.51	SignalP-TM
OMPdb:61097[Uniprot:C0AD09]	OuterMembrane	9.93					OMPdb_61097_Uniprot_C0AD09_	0.691	33	0.703	33	0.963	19	0.817	0.756	Y	0.57	SignalP-noTM
OMPdb:61098[Uniprot:C0AD93]	Unknown	2					OMPdb_61098_Uniprot_C0AD93_	0.221	24	0.332	24	0.599	21	0.488	0.389	N	0.51	SignalP-TM
OMPdb:61099[Uniprot:C0ADI5]	Unknown	2.5					OMPdb_61099_Uniprot_C0ADI5_	0.473	25	0.665	25	0.982	19	0.943	0.796	Y	0.57	SignalP-noTM
OMPdb:61100[Uniprot:C0ADU0]	OuterMembrane	9.93					OMPdb_61100_Uniprot_C0ADU0_	0.136	37	0.112	37	0.137	21	0.088	0.101	N	0.57	SignalP-noTM
OMPdb:61101[Uniprot:C0AE10]	OuterMembrane	9.52					OMPdb_61101_Uniprot_C0AE10_	0.75	35	0.82	35	0.952	27	0.836	0.827	Y	0.57	SignalP-noTM
OMPdb:61102[Uniprot:C0AE16]	Unknown	4.94					OMPdb_61102_Uniprot_C0AE16_	0.796	29	0.824	29	0.937	16	0.861	0.841	Y	0.57	SignalP-noTM
OMPdb:61103[Uniprot:C0AE67]	OuterMembrane	10					OMPdb_61103_Uniprot_C0AE67_	0.203	35	0.396	33	0.944	23	0.781	0.577	Y	0.57	SignalP-noTM
OMPdb:61104[Uniprot:C0AE82]	OuterMembrane	10					OMPdb_61104_Uniprot_C0AE82_	0.16	39	0.251	35	0.613	24	0.392	0.303	N	0.51	SignalP-TM
OMPdb:61105[Uniprot:C0AEK7]	Unknown	2.5					OMPdb_61105_Uniprot_C0AEK7_	0.663	31	0.69	31	0.971	18	0.828	0.755	Y	0.57	SignalP-noTM
OMPdb:61106[Uniprot:C0AF14]	OuterMembrane	9.92					OMPdb_61106_Uniprot_C0AF14_	0.325	27	0.427	27	0.736	22	0.461	0.44	N	0.51	SignalP-TM

## Sheet: Methylacidiphilum infernorum
pSORTb							# SignalP-4.0 gram- predictions
SeqID	Localization	Score					# name	Cmax	pos	Ymax	pos	Smax	pos	Smean	D	signal peptide	Dmaxcut	Networks-used		# of signal peptides
OMPdb:9891[Uniprot:B3DUF2]	OuterMembrane	9.92		Outer membrane	9		OMPdb_9891_Uniprot_B3DUF2_	0.109	33	0.146	38	0.299	31	0.162	0.152	N	0.51	SignalP-TM		3
OMPdb:9892[Uniprot:B3DVN5]	CytoplasmicMembrane	9.82		extracellular	0		OMPdb_9892_Uniprot_B3DVN5_	0.194	32	0.311	32	0.762	29	0.464	0.382	N	0.57	SignalP-noTM
OMPdb:9893[Uniprot:B3DVU9]	Unknown	4.93		unknown	8		OMPdb_9893_Uniprot_B3DVU9_	0.244	12	0.154	12	0.122	11	0.098	0.128	N	0.57	SignalP-noTM
OMPdb:9894[Uniprot:B3DW68]	OuterMembrane	9.92		other	4		OMPdb_9894_Uniprot_B3DW68_	0.383	37	0.349	37	0.536	36	0.216	0.287	N	0.57	SignalP-noTM
OMPdb:9895[Uniprot:B3DWS8]	Unknown	2		total	21		OMPdb_9895_Uniprot_B3DWS8_	0.135	37	0.157	1	0.255	1	0	0.083	N	0.57	SignalP-noTM
OMPdb:9896[Uniprot:B3DX09]	CytoplasmicMembrane	9.82					OMPdb_9896_Uniprot_B3DX09_	0.313	58	0.205	58	0.202	56	0.095	0.164	N	0.51	SignalP-TM
OMPdb:9897[Uniprot:B3DX44]	OuterMembrane	10					OMPdb_9897_Uniprot_B3DX44_	0.116	41	0.14	41	0.212	33	0.142	0.141	N	0.51	SignalP-TM
OMPdb:9898[Uniprot:B3DX46]	Unknown	4.69					OMPdb_9898_Uniprot_B3DX46_	0.357	24	0.219	24	0.264	8	0.178	0.204	N	0.51	SignalP-TM
OMPdb:9899[Uniprot:B3DYJ5]	CytoplasmicMembrane	9.82					OMPdb_9899_Uniprot_B3DYJ5_	0.113	57	0.183	12	0.428	6	0.353	0.246	N	0.51	SignalP-TM
OMPdb:9900[Uniprot:B3DZ54]	Unknown	2.5					OMPdb_9900_Uniprot_B3DZ54_	0.335	26	0.489	26	0.914	15	0.797	0.634	Y	0.57	SignalP-noTM
OMPdb:9901[Uniprot:B3DZ55]	Unknown	2					OMPdb_9901_Uniprot_B3DZ55_	0.104	40	0.149	1	0.242	6	0	0.094	N	0.51	SignalP-TM
OMPdb:9902[Uniprot:B3DZ57]	OuterMembrane	9.49					OMPdb_9902_Uniprot_B3DZ57_	0.149	31	0.193	31	0.337	27	0.237	0.209	N	0.51	SignalP-TM
OMPdb:9903[Uniprot:B3DZG9]	OuterMembrane	10					OMPdb_9903_Uniprot_B3DZG9_	0.109	18	0.105	37	0.131	31	0.098	0.102	N	0.57	SignalP-noTM
OMPdb:9904[Uniprot:B3DZL9]	OuterMembrane	9.92					OMPdb_9904_Uniprot_B3DZL9_	0.121	19	0.12	19	0.145	9	0.106	0.114	N	0.57	SignalP-noTM
OMPdb:9905[Uniprot:B3DZR4]	Unknown	4.93					OMPdb_9905_Uniprot_B3DZR4_	0.212	31	0.287	31	0.538	30	0.295	0.29	N	0.51	SignalP-TM
OMPdb:9906[Uniprot:B3DZW1]	Unknown	4.69					OMPdb_9906_Uniprot_B3DZW1_	0.202	46	0.153	46	0.137	45	0.093	0.125	N	0.57	SignalP-noTM
OMPdb:9907[Uniprot:B3DZZ5]	OuterMembrane	9.92					OMPdb_9907_Uniprot_B3DZZ5_	0.131	24	0.188	24	0.433	3	0.309	0.233	N	0.51	SignalP-TM
OMPdb:9908[Uniprot:B3DZZ6]	OuterMembrane	9.92					OMPdb_9908_Uniprot_B3DZZ6_	0.105	42	0.114	48	0.156	41	0.087	0.104	N	0.51	SignalP-TM
OMPdb:9909[Uniprot:B3E088]	Unknown	2.5					OMPdb_9909_Uniprot_B3E088_	0.385	31	0.469	31	0.853	6	0.703	0.579	Y	0.57	SignalP-noTM
OMPdb:9910[Uniprot:B3E0A1]	CytoplasmicMembrane	9.86					OMPdb_9910_Uniprot_B3E0A1_	0.81	22	0.865	22	0.985	11	0.933	0.897	Y	0.57	SignalP-noTM
OMPdb:9911[Uniprot:B3E0Q2]	OuterMembrane	9.93					OMPdb_9911_Uniprot_B3E0Q2_	0.232	53	0.181	2	0.341	2	0.336	0.253	N	0.57	SignalP-noTM

## Sheet: Opitutaceae bacterium TAV1
pSORTb							# SignalP-4.0 gram- predictions
SeqID	Localization	Score					# name	Cmax	pos	Ymax	pos	Smax	pos	Smean	D	signal peptide	Dmaxcut	Networks-used		# of signal peptides
OMPdb:122805[Uniprot:H1TUR6]	OuterMembrane	10		Outer membrane	45		OMPdb_122805_Uniprot_H1TUR6_	0.195	62	0.352	62	0.831	48	0.335	0.344	N	0.57	SignalP-noTM		38
OMPdb:122806[Uniprot:H1TUS1]	OuterMembrane	9.52		extracellular	2		OMPdb_122806_Uniprot_H1TUS1_	0.312	29	0.516	29	0.947	21	0.873	0.684	Y	0.57	SignalP-noTM
OMPdb:122807[Uniprot:H1TVL7]	OuterMembrane	9.82		unknown	8		OMPdb_122807_Uniprot_H1TVL7_	0.767	25	0.796	25	0.962	17	0.861	0.826	Y	0.57	SignalP-noTM
OMPdb:122808[Uniprot:H1TWX5]	OuterMembrane	8.28		other	0		OMPdb_122808_Uniprot_H1TWX5_	0.392	21	0.61	21	0.971	10	0.945	0.767	Y	0.57	SignalP-noTM
OMPdb:122809[Uniprot:H1TXJ1]	Unknown	2		total	55		OMPdb_122809_Uniprot_H1TXJ1_	0.122	18	0.135	8	0.235	6	0.183	0.158	N	0.57	SignalP-noTM
OMPdb:122810[Uniprot:H1TXL2]	OuterMembrane	9.52					OMPdb_122810_Uniprot_H1TXL2_	0.326	29	0.505	29	0.956	13	0.86	0.672	Y	0.57	SignalP-noTM
OMPdb:122811[Uniprot:H1TXL8]	OuterMembrane	9.93					OMPdb_122811_Uniprot_H1TXL8_	0.772	29	0.842	29	0.955	16	0.901	0.869	Y	0.57	SignalP-noTM
OMPdb:122812[Uniprot:H1TXQ7]	OuterMembrane	10					OMPdb_122812_Uniprot_H1TXQ7_	0.225	26	0.438	26	0.962	17	0.88	0.646	Y	0.57	SignalP-noTM
OMPdb:122813[Uniprot:H1TXR2]	Unknown	4.93					OMPdb_122813_Uniprot_H1TXR2_	0.154	28	0.36	28	0.915	27	0.847	0.589	Y	0.57	SignalP-noTM
OMPdb:122814[Uniprot:H1TXR7]	OuterMembrane	9.49					OMPdb_122814_Uniprot_H1TXR7_	0.256	40	0.174	40	0.224	39	0.107	0.142	N	0.57	SignalP-noTM
OMPdb:122815[Uniprot:H1TXX1]	OuterMembrane	10					OMPdb_122815_Uniprot_H1TXX1_	0.287	59	0.281	59	0.584	49	0.243	0.267	N	0.51	SignalP-TM
OMPdb:122816[Uniprot:H1TXY3]	Unknown	2.5					OMPdb_122816_Uniprot_H1TXY3_	0.598	25	0.718	25	0.964	19	0.9	0.803	Y	0.57	SignalP-noTM
OMPdb:122817[Uniprot:H1TXY5]	OuterMembrane	10					OMPdb_122817_Uniprot_H1TXY5_	0.485	21	0.649	21	0.957	13	0.861	0.749	Y	0.57	SignalP-noTM
OMPdb:122818[Uniprot:H1TYV4]	OuterMembrane	10					OMPdb_122818_Uniprot_H1TYV4_	0.267	25	0.475	25	0.979	10	0.902	0.676	Y	0.57	SignalP-noTM
OMPdb:122819[Uniprot:H1TZ16]	OuterMembrane	10					OMPdb_122819_Uniprot_H1TZ16_	0.164	28	0.316	28	0.744	22	0.481	0.377	N	0.51	SignalP-TM
OMPdb:122820[Uniprot:H1U038]	Extracellular	9.43					OMPdb_122820_Uniprot_H1U038_	0.138	14	0.221	14	0.4	11	0.352	0.282	N	0.57	SignalP-noTM
OMPdb:122821[Uniprot:H1U090]	OuterMembrane	9.93					OMPdb_122821_Uniprot_H1U090_	0.577	22	0.704	22	0.917	15	0.877	0.785	Y	0.57	SignalP-noTM
OMPdb:122822[Uniprot:H1U226]	OuterMembrane	10					OMPdb_122822_Uniprot_H1U226_	0.522	24	0.57	24	0.871	1	0.618	0.593	Y	0.57	SignalP-noTM
OMPdb:122823[Uniprot:H1U235]	Unknown	2.5					OMPdb_122823_Uniprot_H1U235_	0.154	30	0.378	21	0.989	17	0.943	0.644	Y	0.57	SignalP-noTM
OMPdb:122824[Uniprot:H1U297]	OuterMembrane	10					OMPdb_122824_Uniprot_H1U297_	0.481	33	0.596	33	0.915	29	0.746	0.667	Y	0.57	SignalP-noTM
OMPdb:122825[Uniprot:H1U375]	OuterMembrane	10					OMPdb_122825_Uniprot_H1U375_	0.715	27	0.826	27	0.974	18	0.925	0.872	Y	0.57	SignalP-noTM
OMPdb:122826[Uniprot:H1U384]	OuterMembrane	10					OMPdb_122826_Uniprot_H1U384_	0.293	24	0.513	24	0.941	21	0.89	0.69	Y	0.57	SignalP-noTM
OMPdb:122827[Uniprot:H1U3B5]	OuterMembrane	9.52					OMPdb_122827_Uniprot_H1U3B5_	0.598	26	0.711	26	0.969	13	0.89	0.795	Y	0.57	SignalP-noTM
OMPdb:122828[Uniprot:H1U3C1]	OuterMembrane	10					OMPdb_122828_Uniprot_H1U3C1_	0.315	29	0.398	29	0.599	27	0.489	0.432	N	0.51	SignalP-TM
OMPdb:122829[Uniprot:H1U3C5]	Unknown	2.5					OMPdb_122829_Uniprot_H1U3C5_	0.591	24	0.707	24	0.97	13	0.887	0.792	Y	0.57	SignalP-noTM
OMPdb:122855[Uniprot:H1U9Y2]	Unknown	2					OMPdb_122855_Uniprot_H1U9Y2_	0.273	24	0.496	24	0.958	19	0.913	0.692	Y	0.57	SignalP-noTM
OMPdb:122856[Uniprot:H1UAB9]	OuterMembrane	9.52					OMPdb_122856_Uniprot_H1UAB9_	0.654	37	0.789	37	0.959	29	0.777	0.783	Y	0.57	SignalP-noTM
OMPdb:122857[Uniprot:H1UAK4]	OuterMembrane	10					OMPdb_122857_Uniprot_H1UAK4_	0.407	31	0.542	31	0.975	11	0.851	0.687	Y	0.57	SignalP-noTM
OMPdb:122858[Uniprot:H1UAP7]	OuterMembrane	10					OMPdb_122858_Uniprot_H1UAP7_	0.118	31	0.105	67	0.127	30	0.088	0.097	N	0.57	SignalP-noTM
OMPdb:122859[Uniprot:H1UAZ1]	OuterMembrane	10					OMPdb_122859_Uniprot_H1UAZ1_	0.192	46	0.395	46	0.976	29	0.726	0.55	N	0.57	SignalP-noTM
OMPdb:122830[Uniprot:H1U3J2]	OuterMembrane	10					OMPdb_122830_Uniprot_H1U3J2_	0.178	39	0.27	39	0.796	18	0.502	0.379	N	0.57	SignalP-noTM
OMPdb:122831[Uniprot:H1U3S7]	OuterMembrane	9.52					OMPdb_122831_Uniprot_H1U3S7_	0.329	21	0.556	21	0.971	19	0.917	0.726	Y	0.57	SignalP-noTM
OMPdb:122832[Uniprot:H1U468]	OuterMembrane	8.28					OMPdb_122832_Uniprot_H1U468_	0.592	28	0.718	28	0.995	12	0.927	0.816	Y	0.57	SignalP-noTM
OMPdb:122833[Uniprot:H1U501]	OuterMembrane	10					OMPdb_122833_Uniprot_H1U501_	0.723	27	0.831	27	0.981	17	0.948	0.886	Y	0.57	SignalP-noTM
OMPdb:122834[Uniprot:H1U5M7]	OuterMembrane	9.92					OMPdb_122834_Uniprot_H1U5M7_	0.114	29	0.203	29	0.484	22	0.321	0.247	N	0.51	SignalP-TM
OMPdb:122835[Uniprot:H1U5P4]	OuterMembrane	10					OMPdb_122835_Uniprot_H1U5P4_	0.242	27	0.464	27	0.985	9	0.918	0.677	Y	0.57	SignalP-noTM
OMPdb:122836[Uniprot:H1U5U0]	OuterMembrane	10					OMPdb_122836_Uniprot_H1U5U0_	0.845	33	0.765	33	0.925	19	0.794	0.779	Y	0.57	SignalP-noTM
OMPdb:122837[Uniprot:H1U686]	OuterMembrane	10					OMPdb_122837_Uniprot_H1U686_	0.145	53	0.156	3	0.259	3	0.253	0.202	N	0.57	SignalP-noTM
OMPdb:122838[Uniprot:H1U6A3]	OuterMembrane	10					OMPdb_122838_Uniprot_H1U6A3_	0.409	59	0.362	59	0.492	49	0.3	0.339	N	0.51	SignalP-TM
OMPdb:122839[Uniprot:H1U6K5]	OuterMembrane	10					OMPdb_122839_Uniprot_H1U6K5_	0.65	35	0.758	35	0.974	16	0.87	0.811	Y	0.57	SignalP-noTM
OMPdb:122840[Uniprot:H1U6P5]	OuterMembrane	9.52					OMPdb_122840_Uniprot_H1U6P5_	0.368	48	0.473	48	0.878	28	0.554	0.511	N	0.57	SignalP-noTM
OMPdb:122841[Uniprot:H1U6Q3]	OuterMembrane	10					OMPdb_122841_Uniprot_H1U6Q3_	0.378	29	0.589	29	0.971	16	0.878	0.725	Y	0.57	SignalP-noTM
OMPdb:122842[Uniprot:H1U6Z7]	Extracellular	9.43					OMPdb_122842_Uniprot_H1U6Z7_	0.631	27	0.729	27	0.967	23	0.878	0.799	Y	0.57	SignalP-noTM
OMPdb:122843[Uniprot:H1U704]	OuterMembrane	10					OMPdb_122843_Uniprot_H1U704_	0.515	24	0.645	24	0.946	22	0.748	0.693	Y	0.57	SignalP-noTM
OMPdb:122844[Uniprot:H1U747]	OuterMembrane	10					OMPdb_122844_Uniprot_H1U747_	0.241	24	0.468	24	0.957	18	0.886	0.664	Y	0.57	SignalP-noTM
OMPdb:122845[Uniprot:H1U7M5]	OuterMembrane	9.95					OMPdb_122845_Uniprot_H1U7M5_	0.268	22	0.458	22	0.928	2	0.821	0.629	Y	0.57	SignalP-noTM
OMPdb:122846[Uniprot:H1U7N1]	OuterMembrane	10					OMPdb_122846_Uniprot_H1U7N1_	0.577	27	0.728	22	0.978	17	0.934	0.825	Y	0.57	SignalP-noTM
OMPdb:122847[Uniprot:H1U8D1]	Unknown	4.9					OMPdb_122847_Uniprot_H1U8D1_	0.564	27	0.715	27	0.955	26	0.833	0.77	Y	0.57	SignalP-noTM
OMPdb:122848[Uniprot:H1U8F5]	OuterMembrane	10					OMPdb_122848_Uniprot_H1U8F5_	0.336	46	0.505	46	0.932	44	0.496	0.501	N	0.57	SignalP-noTM
OMPdb:122849[Uniprot:H1U8J6]	OuterMembrane	9.93					OMPdb_122849_Uniprot_H1U8J6_	0.69	19	0.489	19	0.549	18	0.349	0.423	N	0.57	SignalP-noTM
OMPdb:122850[Uniprot:H1U8Q0]	Unknown	5.87					OMPdb_122850_Uniprot_H1U8Q0_	0.694	39	0.732	39	0.99	22	0.858	0.791	Y	0.57	SignalP-noTM
OMPdb:122851[Uniprot:H1U949]	OuterMembrane	9.52					OMPdb_122851_Uniprot_H1U949_	0.22	22	0.444	22	0.943	1	0.892	0.655	Y	0.57	SignalP-noTM
OMPdb:122852[Uniprot:H1U9F0]	OuterMembrane	10					OMPdb_122852_Uniprot_H1U9F0_	0.147	67	0.202	67	0.338	52	0.205	0.203	N	0.51	SignalP-TM
OMPdb:122853[Uniprot:H1U9H9]	OuterMembrane	9.95					OMPdb_122853_Uniprot_H1U9H9_	0.507	23	0.655	23	0.945	2	0.862	0.752	Y	0.57	SignalP-noTM
OMPdb:122854[Uniprot:H1U9J1]	OuterMembrane	9.93					OMPdb_122854_Uniprot_H1U9J1_	0.665	22	0.745	22	0.918	4	0.86	0.799	Y	0.57	SignalP-noTM

## Sheet: Opitutaceae bacterium TAV5
pSORTb							# SignalP-4.0 gram- predictions
SeqID	Localization	Score					# name	Cmax	pos	Ymax	pos	Smax	pos	Smean	D	signal peptide	Dmaxcut	Networks-used		# of signal peptides
OMPdb:121930[Uniprot:H1IRV9]	OuterMembrane	9.95		Outer membrane	51		OMPdb_121930_Uniprot_H1IRV9_	0.247	48	0.46	27	0.984	9	0.91	0.671	Y	0.57	SignalP-noTM		46
OMPdb:121931[Uniprot:H1IRY0]	OuterMembrane	10		extracellular	0		OMPdb_121931_Uniprot_H1IRY0_	0.717	22	0.818	22	0.968	14	0.937	0.874	Y	0.57	SignalP-noTM
OMPdb:121932[Uniprot:H1IS08]	OuterMembrane	10		unknown	14		OMPdb_121932_Uniprot_H1IS08_	0.548	24	0.713	24	0.956	18	0.894	0.798	Y	0.57	SignalP-noTM
OMPdb:121933[Uniprot:H1IS76]	OuterMembrane	9.93		other	0		OMPdb_121933_Uniprot_H1IS76_	0.689	37	0.639	37	0.834	17	0.638	0.639	Y	0.57	SignalP-noTM
OMPdb:121934[Uniprot:H1ISR1]	Unknown	4.9		total	65		OMPdb_121934_Uniprot_H1ISR1_	0.564	27	0.715	27	0.955	26	0.833	0.77	Y	0.57	SignalP-noTM
OMPdb:121935[Uniprot:H1ISX3]	OuterMembrane	9.99					OMPdb_121935_Uniprot_H1ISX3_	0.597	23	0.743	23	0.958	16	0.924	0.828	Y	0.57	SignalP-noTM
OMPdb:121936[Uniprot:H1ITL2]	Unknown	5.87					OMPdb_121936_Uniprot_H1ITL2_	0.631	27	0.729	27	0.967	23	0.878	0.799	Y	0.57	SignalP-noTM
OMPdb:121937[Uniprot:H1ITL9]	OuterMembrane	10					OMPdb_121937_Uniprot_H1ITL9_	0.515	24	0.645	24	0.946	22	0.748	0.693	Y	0.57	SignalP-noTM
OMPdb:121938[Uniprot:H1IUW1]	OuterMembrane	9.52					OMPdb_121938_Uniprot_H1IUW1_	0.219	22	0.447	22	0.95	20	0.903	0.661	Y	0.57	SignalP-noTM
OMPdb:121939[Uniprot:H1IV97]	OuterMembrane	9.96					OMPdb_121939_Uniprot_H1IV97_	0.592	28	0.718	28	0.995	12	0.927	0.816	Y	0.57	SignalP-noTM
OMPdb:121940[Uniprot:H1IVE0]	OuterMembrane	9.52					OMPdb_121940_Uniprot_H1IVE0_	0.326	29	0.505	29	0.956	13	0.86	0.672	Y	0.57	SignalP-noTM
OMPdb:121941[Uniprot:H1IVE6]	Unknown	4.94					OMPdb_121941_Uniprot_H1IVE6_	0.725	29	0.638	29	0.73	28	0.49	0.584	Y	0.51	SignalP-TM
OMPdb:121942[Uniprot:H1IVI6]	OuterMembrane	9.99					OMPdb_121942_Uniprot_H1IVI6_	0.207	28	0.4	28	0.942	16	0.833	0.603	Y	0.57	SignalP-noTM
OMPdb:121943[Uniprot:H1IVJ1]	Unknown	4.93					OMPdb_121943_Uniprot_H1IVJ1_	0.139	25	0.167	53	0.359	49	0.21	0.183	N	0.51	SignalP-TM
OMPdb:121944[Uniprot:H1IVJ5]	OuterMembrane	9.49					OMPdb_121944_Uniprot_H1IVJ5_	0.108	20	0.101	7	0.119	5	0.102	0.101	N	0.57	SignalP-noTM
OMPdb:121945[Uniprot:H1IVQ8]	OuterMembrane	9.93					OMPdb_121945_Uniprot_H1IVQ8_	0.564	22	0.701	22	0.92	6	0.885	0.787	Y	0.57	SignalP-noTM
OMPdb:121946[Uniprot:H1IWE3]	OuterMembrane	9.52					OMPdb_121946_Uniprot_H1IWE3_	0.62	37	0.765	37	0.957	30	0.777	0.77	Y	0.57	SignalP-noTM
OMPdb:121947[Uniprot:H1IWP1]	OuterMembrane	10					OMPdb_121947_Uniprot_H1IWP1_	0.206	49	0.243	49	0.406	45	0.185	0.221	N	0.51	SignalP-TM
OMPdb:121948[Uniprot:H1IWP4]	OuterMembrane	10					OMPdb_121948_Uniprot_H1IWP4_	0.255	60	0.333	21	0.706	12	0.611	0.436	N	0.51	SignalP-TM
OMPdb:121949[Uniprot:H1IWT0]	OuterMembrane	10					OMPdb_121949_Uniprot_H1IWT0_	0.409	59	0.362	59	0.492	49	0.3	0.339	N	0.51	SignalP-TM
OMPdb:121950[Uniprot:H1IWT5]	OuterMembrane	10					OMPdb_121950_Uniprot_H1IWT5_	0.149	53	0.153	3	0.249	3	0.244	0.195	N	0.57	SignalP-noTM
OMPdb:121951[Uniprot:H1IXF6]	OuterMembrane	9.49					OMPdb_121951_Uniprot_H1IXF6_	0.222	22	0.444	22	0.96	19	0.873	0.646	Y	0.57	SignalP-noTM
OMPdb:121952[Uniprot:H1IXK4]	OuterMembrane	10					OMPdb_121952_Uniprot_H1IXK4_	0.407	31	0.542	31	0.975	11	0.851	0.687	Y	0.57	SignalP-noTM
OMPdb:121953[Uniprot:H1IY08]	OuterMembrane	10					OMPdb_121953_Uniprot_H1IY08_	0.391	32	0.451	32	0.747	30	0.354	0.415	N	0.51	SignalP-TM
OMPdb:121954[Uniprot:H1IY16]	OuterMembrane	10					OMPdb_121954_Uniprot_H1IY16_	0.294	38	0.526	38	0.976	23	0.794	0.652	Y	0.57	SignalP-noTM
OMPdb:121955[Uniprot:H1IY47]	OuterMembrane	10					OMPdb_121955_Uniprot_H1IY47_	0.481	33	0.596	33	0.915	29	0.746	0.667	Y	0.57	SignalP-noTM
OMPdb:121956[Uniprot:H1IYG9]	Unknown	2.5					OMPdb_121956_Uniprot_H1IYG9_	0.47	23	0.601	23	0.873	19	0.805	0.697	Y	0.57	SignalP-noTM
OMPdb:121957[Uniprot:H1IYH8]	OuterMembrane	10					OMPdb_121957_Uniprot_H1IYH8_	0.666	36	0.626	36	0.93	10	0.758	0.688	Y	0.57	SignalP-noTM
OMPdb:121958[Uniprot:H1IZ04]	OuterMembrane	9.93					OMPdb_121958_Uniprot_H1IZ04_	0.112	4	0.106	25	0.131	5	0.11	0.108	N	0.57	SignalP-noTM
OMPdb:121959[Uniprot:H1IZT1]	OuterMembrane	10					OMPdb_121959_Uniprot_H1IZT1_	0.192	46	0.396	46	0.954	33	0.694	0.536	N	0.57	SignalP-noTM
OMPdb:121960[Uniprot:H1IZW7]	Unknown	2					OMPdb_121960_Uniprot_H1IZW7_	0.122	18	0.135	8	0.235	6	0.183	0.158	N	0.57	SignalP-noTM
OMPdb:121961[Uniprot:H1J036]	OuterMembrane	9.95					OMPdb_121961_Uniprot_H1J036_	0.506	23	0.669	23	0.951	17	0.892	0.774	Y	0.57	SignalP-noTM
OMPdb:121962[Uniprot:H1J043]	Unknown	2.5					OMPdb_121962_Uniprot_H1J043_	0.389	43	0.498	43	0.927	28	0.701	0.594	Y	0.57	SignalP-noTM
OMPdb:121963[Uniprot:H1J060]	OuterMembrane	9.92					OMPdb_121963_Uniprot_H1J060_	0.115	29	0.198	29	0.482	22	0.31	0.239	N	0.51	SignalP-TM
OMPdb:121964[Uniprot:H1J0J2]	OuterMembrane	10					OMPdb_121964_Uniprot_H1J0J2_	0.485	21	0.649	21	0.957	13	0.861	0.749	Y	0.57	SignalP-noTM
OMPdb:121965[Uniprot:H1J0J4]	Unknown	2.5					OMPdb_121965_Uniprot_H1J0J4_	0.598	25	0.719	25	0.963	19	0.901	0.804	Y	0.57	SignalP-noTM
OMPdb:121966[Uniprot:H1J146]	OuterMembrane	9.93					OMPdb_121966_Uniprot_H1J146_	0.117	32	0.106	32	0.125	32	0.083	0.096	N	0.57	SignalP-noTM
OMPdb:121967[Uniprot:H1J156]	OuterMembrane	10					OMPdb_121967_Uniprot_H1J156_	0.73	27	0.835	27	0.971	18	0.916	0.873	Y	0.57	SignalP-noTM
OMPdb:121968[Uniprot:H1J1L5]	OuterMembrane	9.93					OMPdb_121968_Uniprot_H1J1L5_	0.49	22	0.681	22	0.972	18	0.94	0.803	Y	0.57	SignalP-noTM
OMPdb:121969[Uniprot:H1J1M0]	Unknown	2.5					OMPdb_121969_Uniprot_H1J1M0_	0.902	24	0.92	24	0.977	10	0.948	0.933	Y	0.57	SignalP-noTM
OMPdb:121905[Uniprot:H1IK74]	OuterMembrane	10					OMPdb_121905_Uniprot_H1IK74_	0.164	28	0.318	28	0.749	22	0.487	0.381	N	0.51	SignalP-TM
OMPdb:121906[Uniprot:H1IKF8]	OuterMembrane	10					OMPdb_121906_Uniprot_H1IKF8_	0.448	31	0.608	31	0.937	20	0.828	0.712	Y	0.57	SignalP-noTM
OMPdb:121907[Uniprot:H1IKM0]	OuterMembrane	9.52					OMPdb_121907_Uniprot_H1IKM0_	0.56	24	0.56	24	0.836	3	0.671	0.612	Y	0.57	SignalP-noTM
OMPdb:121908[Uniprot:H1IKY4]	OuterMembrane	10					OMPdb_121908_Uniprot_H1IKY4_	0.601	35	0.568	25	0.982	19	0.925	0.735	Y	0.57	SignalP-noTM
OMPdb:121909[Uniprot:H1IKZ9]	OuterMembrane	10					OMPdb_121909_Uniprot_H1IKZ9_	0.693	37	0.756	37	0.976	25	0.84	0.796	Y	0.57	SignalP-noTM
OMPdb:121910[Uniprot:H1IL29]	OuterMembrane	10					OMPdb_121910_Uniprot_H1IL29_	0.651	35	0.763	35	0.974	16	0.875	0.815	Y	0.57	SignalP-noTM
OMPdb:121911[Uniprot:H1IL72]	OuterMembrane	10					OMPdb_121911_Uniprot_H1IL72_	0.264	56	0.338	48	0.876	27	0.53	0.428	N	0.57	SignalP-noTM
OMPdb:121912[Uniprot:H1IL81]	OuterMembrane	10					OMPdb_121912_Uniprot_H1IL81_	0.211	29	0.428	29	0.968	16	0.86	0.631	Y	0.57	SignalP-noTM
OMPdb:121913[Uniprot:H1ILA0]	OuterMembrane	9.52					OMPdb_121913_Uniprot_H1ILA0_	0.598	26	0.713	26	0.97	13	0.894	0.798	Y	0.57	SignalP-noTM
OMPdb:121914[Uniprot:H1ILA6]	OuterMembrane	10					OMPdb_121914_Uniprot_H1ILA6_	0.306	29	0.39	29	0.612	27	0.463	0.417	N	0.51	SignalP-TM
OMPdb:121915[Uniprot:H1ILB0]	Unknown	2.5					OMPdb_121915_Uniprot_H1ILB0_	0.59	24	0.705	24	0.965	13	0.886	0.79	Y	0.57	SignalP-noTM
OMPdb:121916[Uniprot:H1ILJ0]	OuterMembrane	9.95					OMPdb_121916_Uniprot_H1ILJ0_	0.245	22	0.448	22	0.932	2	0.844	0.634	Y	0.57	SignalP-noTM
OMPdb:121917[Uniprot:H1ILJ6]	OuterMembrane	10					OMPdb_121917_Uniprot_H1ILJ6_	0.658	22	0.798	22	0.979	17	0.947	0.868	Y	0.57	SignalP-noTM
OMPdb:121918[Uniprot:H1ILP9]	Unknown	6.26					OMPdb_121918_Uniprot_H1ILP9_	0.505	39	0.479	39	0.641	30	0.366	0.437	N	0.51	SignalP-TM
OMPdb:121919[Uniprot:H1IMB4]	OuterMembrane	10					OMPdb_121919_Uniprot_H1IMB4_	0.592	24	0.752	24	0.972	18	0.941	0.841	Y	0.57	SignalP-noTM
OMPdb:121920[Uniprot:H1INI1]	OuterMembrane	10					OMPdb_121920_Uniprot_H1INI1_	0.281	20	0.509	20	0.955	13	0.924	0.704	Y	0.57	SignalP-noTM
OMPdb:121921[Uniprot:H1INX7]	Unknown	2					OMPdb_121921_Uniprot_H1INX7_	0.138	60	0.168	42	0.299	39	0.141	0.155	N	0.57	SignalP-noTM
OMPdb:121922[Uniprot:H1IP79]	Unknown	2.5					OMPdb_121922_Uniprot_H1IP79_	0.154	30	0.378	21	0.989	17	0.943	0.644	Y	0.57	SignalP-noTM
OMPdb:121923[Uniprot:H1IP88]	OuterMembrane	10					OMPdb_121923_Uniprot_H1IP88_	0.473	24	0.545	24	0.865	1	0.615	0.578	Y	0.57	SignalP-noTM
OMPdb:121924[Uniprot:H1IPH1]	Unknown	2					OMPdb_121924_Uniprot_H1IPH1_	0.274	24	0.497	24	0.959	19	0.915	0.694	Y	0.57	SignalP-noTM
OMPdb:121925[Uniprot:H1IPJ7]	OuterMembrane	10					OMPdb_121925_Uniprot_H1IPJ7_	0.178	39	0.272	39	0.801	18	0.51	0.384	N	0.57	SignalP-noTM
OMPdb:121926[Uniprot:H1IPT2]	OuterMembrane	10					OMPdb_121926_Uniprot_H1IPT2_	0.811	33	0.713	33	0.88	15	0.747	0.729	Y	0.57	SignalP-noTM
OMPdb:121927[Uniprot:H1IQ29]	OuterMembrane	8.28					OMPdb_121927_Uniprot_H1IQ29_	0.325	25	0.473	25	0.921	1	0.772	0.614	Y	0.57	SignalP-noTM
OMPdb:121928[Uniprot:H1IR11]	OuterMembrane	10					OMPdb_121928_Uniprot_H1IR11_	0.336	46	0.505	46	0.932	44	0.496	0.501	N	0.57	SignalP-noTM
OMPdb:121929[Uniprot:H1IR18]	OuterMembrane	10					OMPdb_121929_Uniprot_H1IR18_	0.241	24	0.468	24	0.957	18	0.886	0.664	Y	0.57	SignalP-noTM

## Sheet: Opitutus terrae
pSORTb							# SignalP-4.0 gram- predictions
SeqID	Localization	Score					# name	Cmax	pos	Ymax	pos	Smax	pos	Smean	D	signal peptide	Dmaxcut	Networks-used		# of signal peptides
OMPdb:8706[Uniprot:B1ZMR5]	OuterMembrane	9.52		Outer membrane	40		OMPdb_8706_Uniprot_B1ZMR5_	0.446	27	0.536	27	0.886	11	0.749	0.636	Y	0.57	SignalP-noTM		42
OMPdb:8707[Uniprot:B1ZMW0]	OuterMembrane	9.52		extracellular	0		OMPdb_8707_Uniprot_B1ZMW0_	0.292	21	0.489	21	0.891	18	0.817	0.643	Y	0.57	SignalP-noTM
OMPdb:8708[Uniprot:B1ZMZ5]	Unknown	4.72		unknown	18		OMPdb_8708_Uniprot_B1ZMZ5_	0.461	33	0.487	33	0.669	31	0.412	0.459	N	0.51	SignalP-TM
OMPdb:8709[Uniprot:B1ZNK6]	Unknown	2.5		other	1		OMPdb_8709_Uniprot_B1ZNK6_	0.538	27	0.714	27	0.974	19	0.937	0.819	Y	0.57	SignalP-noTM
OMPdb:8710[Uniprot:B1ZNP4]	OuterMembrane	10		total	59		OMPdb_8710_Uniprot_B1ZNP4_	0.639	23	0.78	23	0.968	13	0.945	0.857	Y	0.57	SignalP-noTM
OMPdb:8711[Uniprot:B1ZP14]	Unknown	2.5					OMPdb_8711_Uniprot_B1ZP14_	0.482	24	0.631	24	0.94	19	0.866	0.742	Y	0.57	SignalP-noTM
OMPdb:8712[Uniprot:B1ZP15]	Unknown	2					OMPdb_8712_Uniprot_B1ZP15_	0.217	51	0.235	22	0.483	12	0.41	0.317	N	0.57	SignalP-noTM
OMPdb:8713[Uniprot:B1ZPN3]	OuterMembrane	10					OMPdb_8713_Uniprot_B1ZPN3_	0.455	31	0.657	31	0.974	29	0.913	0.777	Y	0.57	SignalP-noTM
OMPdb:8714[Uniprot:B1ZPS2]	OuterMembrane	9.52					OMPdb_8714_Uniprot_B1ZPS2_	0.347	40	0.565	40	0.968	31	0.765	0.659	Y	0.57	SignalP-noTM
OMPdb:8715[Uniprot:B1ZPY0]	Unknown	2					OMPdb_8715_Uniprot_B1ZPY0_	0.157	17	0.22	17	0.47	12	0.301	0.258	N	0.57	SignalP-noTM
OMPdb:8716[Uniprot:B1ZPZ1]	OuterMembrane	8.28					OMPdb_8716_Uniprot_B1ZPZ1_	0.555	26	0.594	26	0.914	24	0.667	0.628	Y	0.57	SignalP-noTM
OMPdb:8717[Uniprot:B1ZPZ7]	OuterMembrane	10					OMPdb_8717_Uniprot_B1ZPZ7_	0.675	22	0.725	22	0.937	18	0.784	0.752	Y	0.57	SignalP-noTM
OMPdb:8718[Uniprot:B1ZQ68]	Unknown	2.5					OMPdb_8718_Uniprot_B1ZQ68_	0.777	23	0.846	23	0.962	9	0.918	0.88	Y	0.57	SignalP-noTM
OMPdb:8719[Uniprot:B1ZQK7]	OuterMembrane	10					OMPdb_8719_Uniprot_B1ZQK7_	0.115	42	0.12	16	0.208	11	0.121	0.12	N	0.57	SignalP-noTM
OMPdb:8720[Uniprot:B1ZQT0]	OuterMembrane	10					OMPdb_8720_Uniprot_B1ZQT0_	0.35	20	0.575	20	0.972	15	0.931	0.743	Y	0.57	SignalP-noTM
OMPdb:8721[Uniprot:B1ZRL7]	OuterMembrane	9.93					OMPdb_8721_Uniprot_B1ZRL7_	0.387	19	0.568	19	0.923	17	0.833	0.693	Y	0.57	SignalP-noTM
OMPdb:8722[Uniprot:B1ZRV6]	OuterMembrane	9.96					OMPdb_8722_Uniprot_B1ZRV6_	0.622	22	0.647	22	0.958	9	0.753	0.697	Y	0.57	SignalP-noTM
OMPdb:8723[Uniprot:B1ZS09]	OuterMembrane	10					OMPdb_8723_Uniprot_B1ZS09_	0.515	29	0.596	24	0.977	13	0.93	0.753	Y	0.57	SignalP-noTM
OMPdb:8724[Uniprot:B1ZSP1]	OuterMembrane	10					OMPdb_8724_Uniprot_B1ZSP1_	0.806	24	0.821	24	0.925	12	0.865	0.842	Y	0.57	SignalP-noTM
OMPdb:8725[Uniprot:B1ZSQ2]	OuterMembrane	9.93					OMPdb_8725_Uniprot_B1ZSQ2_	0.362	28	0.581	28	0.992	14	0.947	0.753	Y	0.57	SignalP-noTM
OMPdb:8726[Uniprot:B1ZSY4]	CytoplasmicMembrane	9.82					OMPdb_8726_Uniprot_B1ZSY4_	0.226	19	0.445	19	0.961	11	0.883	0.651	Y	0.57	SignalP-noTM
OMPdb:8727[Uniprot:B1ZT66]	OuterMembrane	9.52					OMPdb_8727_Uniprot_B1ZT66_	0.135	23	0.265	23	0.692	5	0.584	0.383	N	0.51	SignalP-TM
OMPdb:8728[Uniprot:B1ZTG1]	Unknown	2.5					OMPdb_8728_Uniprot_B1ZTG1_	0.468	34	0.655	34	0.989	20	0.886	0.764	Y	0.57	SignalP-noTM
OMPdb:8729[Uniprot:B1ZTG2]	Unknown	2.5					OMPdb_8729_Uniprot_B1ZTG2_	0.3	32	0.41	32	0.821	16	0.531	0.455	N	0.51	SignalP-TM
OMPdb:8730[Uniprot:B1ZTI4]	OuterMembrane	10					OMPdb_8730_Uniprot_B1ZTI4_	0.505	23	0.687	23	0.968	19	0.935	0.804	Y	0.57	SignalP-noTM
OMPdb:8756[Uniprot:B1ZYH8]	OuterMembrane	10					OMPdb_8756_Uniprot_B1ZYH8_	0.652	27	0.744	27	0.946	13	0.866	0.802	Y	0.57	SignalP-noTM
OMPdb:8757[Uniprot:B1ZYI8]	OuterMembrane	10					OMPdb_8757_Uniprot_B1ZYI8_	0.234	17	0.437	17	0.884	1	0.824	0.619	Y	0.57	SignalP-noTM
OMPdb:8758[Uniprot:B1ZYJ9]	Unknown	2					OMPdb_8758_Uniprot_B1ZYJ9_	0.136	50	0.164	50	0.283	45	0.136	0.151	N	0.57	SignalP-noTM
OMPdb:8759[Uniprot:B1ZZ47]	OuterMembrane	9.52					OMPdb_8759_Uniprot_B1ZZ47_	0.336	18	0.569	18	0.983	16	0.947	0.746	Y	0.57	SignalP-noTM
OMPdb:8760[Uniprot:B1ZZ72]	OuterMembrane	9.52					OMPdb_8760_Uniprot_B1ZZ72_	0.705	23	0.826	23	0.987	20	0.96	0.889	Y	0.57	SignalP-noTM
OMPdb:8761[Uniprot:B1ZZF2]	Unknown	2					OMPdb_8761_Uniprot_B1ZZF2_	0.543	26	0.646	26	0.945	18	0.825	0.73	Y	0.57	SignalP-noTM
OMPdb:8762[Uniprot:B1ZZM8]	Unknown	4.74					OMPdb_8762_Uniprot_B1ZZM8_	0.289	25	0.329	25	0.615	6	0.443	0.371	N	0.51	SignalP-TM
OMPdb:8763[Uniprot:B1ZZQ5]	OuterMembrane	9.92					OMPdb_8763_Uniprot_B1ZZQ5_	0.131	26	0.132	26	0.213	25	0.124	0.128	N	0.57	SignalP-noTM
OMPdb:8764[Uniprot:B2A068]	OuterMembrane	9.93					OMPdb_8764_Uniprot_B2A068_	0.605	36	0.651	36	0.957	12	0.784	0.713	Y	0.57	SignalP-noTM
OMPdb:8731[Uniprot:B1ZTP1]	Unknown	2.5					OMPdb_8731_Uniprot_B1ZTP1_	0.27	19	0.375	19	0.752	1	0.552	0.458	N	0.57	SignalP-noTM
OMPdb:8732[Uniprot:B1ZTQ2]	Unknown	2.5					OMPdb_8732_Uniprot_B1ZTQ2_	0.372	51	0.389	51	0.594	42	0.287	0.352	N	0.51	SignalP-TM
OMPdb:8733[Uniprot:B1ZTU6]	OuterMembrane	9.52					OMPdb_8733_Uniprot_B1ZTU6_	0.761	20	0.849	20	0.976	19	0.925	0.885	Y	0.57	SignalP-noTM
OMPdb:8734[Uniprot:B1ZTW2]	OuterMembrane	9.96					OMPdb_8734_Uniprot_B1ZTW2_	0.667	23	0.783	23	0.952	17	0.913	0.844	Y	0.57	SignalP-noTM
OMPdb:8735[Uniprot:B1ZU66]	Unknown	2.5					OMPdb_8735_Uniprot_B1ZU66_	0.365	37	0.573	37	0.959	26	0.814	0.686	Y	0.57	SignalP-noTM
OMPdb:8736[Uniprot:B1ZUE9]	OuterMembrane	10					OMPdb_8736_Uniprot_B1ZUE9_	0.427	29	0.617	29	0.958	14	0.913	0.756	Y	0.57	SignalP-noTM
OMPdb:8737[Uniprot:B1ZUF4]	OuterMembrane	10					OMPdb_8737_Uniprot_B1ZUF4_	0.605	30	0.75	30	0.973	16	0.914	0.827	Y	0.57	SignalP-noTM
OMPdb:8738[Uniprot:B1ZUM2]	OuterMembrane	9.93					OMPdb_8738_Uniprot_B1ZUM2_	0.685	24	0.784	24	0.949	16	0.912	0.844	Y	0.57	SignalP-noTM
OMPdb:8739[Uniprot:B1ZV96]	OuterMembrane	10					OMPdb_8739_Uniprot_B1ZV96_	0.349	28	0.553	28	0.956	21	0.9	0.716	Y	0.57	SignalP-noTM
OMPdb:8740[Uniprot:B1ZVA3]	OuterMembrane	9.49					OMPdb_8740_Uniprot_B1ZVA3_	0.222	32	0.258	32	0.423	26	0.286	0.268	N	0.51	SignalP-TM
OMPdb:8741[Uniprot:B1ZVB5]	OuterMembrane	10					OMPdb_8741_Uniprot_B1ZVB5_	0.373	36	0.458	36	0.741	33	0.409	0.44	N	0.51	SignalP-TM
OMPdb:8742[Uniprot:B1ZVG3]	OuterMembrane	9.98					OMPdb_8742_Uniprot_B1ZVG3_	0.317	32	0.214	32	0.379	8	0.166	0.192	N	0.57	SignalP-noTM
OMPdb:8743[Uniprot:B1ZVG8]	OuterMembrane	9.93					OMPdb_8743_Uniprot_B1ZVG8_	0.353	32	0.524	32	0.965	18	0.859	0.681	Y	0.57	SignalP-noTM
OMPdb:8744[Uniprot:B1ZVN3]	OuterMembrane	9.52					OMPdb_8744_Uniprot_B1ZVN3_	0.52	27	0.673	27	0.959	13	0.903	0.781	Y	0.57	SignalP-noTM
OMPdb:8745[Uniprot:B1ZWB3]	Unknown	2.5					OMPdb_8745_Uniprot_B1ZWB3_	0.435	25	0.631	25	0.964	16	0.901	0.758	Y	0.57	SignalP-noTM
OMPdb:8746[Uniprot:B1ZWJ3]	OuterMembrane	9.96					OMPdb_8746_Uniprot_B1ZWJ3_	0.75	24	0.811	24	0.951	1	0.9	0.853	Y	0.57	SignalP-noTM
OMPdb:8747[Uniprot:B1ZWM7]	Unknown	6.26					OMPdb_8747_Uniprot_B1ZWM7_	0.758	33	0.85	33	0.978	25	0.852	0.851	Y	0.57	SignalP-noTM
OMPdb:8748[Uniprot:B1ZWT2]	OuterMembrane	9.93					OMPdb_8748_Uniprot_B1ZWT2_	0.445	22	0.613	22	0.915	17	0.856	0.727	Y	0.57	SignalP-noTM
OMPdb:8749[Uniprot:B1ZWT9]	Unknown	4.94					OMPdb_8749_Uniprot_B1ZWT9_	0.711	20	0.83	20	0.985	12	0.947	0.885	Y	0.57	SignalP-noTM
OMPdb:8750[Uniprot:B1ZX80]	OuterMembrane	10					OMPdb_8750_Uniprot_B1ZX80_	0.124	32	0.206	20	0.419	19	0.317	0.247	N	0.51	SignalP-TM
OMPdb:8751[Uniprot:B1ZX90]	Unknown	2.5					OMPdb_8751_Uniprot_B1ZX90_	0.687	19	0.814	19	0.973	11	0.953	0.879	Y	0.57	SignalP-noTM
OMPdb:8752[Uniprot:B1ZXF0]	OuterMembrane	10					OMPdb_8752_Uniprot_B1ZXF0_	0.547	27	0.481	27	0.834	2	0.531	0.504	N	0.57	SignalP-noTM
OMPdb:8753[Uniprot:B1ZXH8]	OuterMembrane	10					OMPdb_8753_Uniprot_B1ZXH8_	0.288	35	0.512	26	0.984	22	0.929	0.708	Y	0.57	SignalP-noTM
OMPdb:8754[Uniprot:B1ZXK2]	OuterMembrane	10					OMPdb_8754_Uniprot_B1ZXK2_	0.144	21	0.17	70	0.287	66	0.147	0.162	N	0.51	SignalP-TM
OMPdb:8755[Uniprot:B1ZYA2]	OuterMembrane	8.28					OMPdb_8755_Uniprot_B1ZYA2_	0.274	32	0.517	32	0.991	26	0.927	0.71	Y	0.57	SignalP-noTM

## Sheet: Pedosphaera parvula
pSORTb							# SignalP-4.0 gram- predictions
SeqID	Localization	Score					# name	Cmax	pos	Ymax	pos	Smax	pos	Smean	D	signal peptide	Dmaxcut	Networks-used		# of signal peptides
OMPdb:60879[Uniprot:B9X9U9]	Unknown	2.5		Outer membrane	18		OMPdb_60879_Uniprot_B9X9U9_	0.286	45	0.367	45	0.702	41	0.257	0.326	N	0.51	SignalP-TM		13
OMPdb:60880[Uniprot:B9XA68]	CytoplasmicMembrane	9.86		extracellular	0		OMPdb_60880_Uniprot_B9XA68_	0.665	28	0.746	28	0.975	21	0.879	0.808	Y	0.57	SignalP-noTM
OMPdb:60881[Uniprot:B9XB32]	OuterMembrane	10		unknown	5		OMPdb_60881_Uniprot_B9XB32_	0.128	43	0.257	3	0.706	2	0.703	0.422	N	0.51	SignalP-TM
OMPdb:60882[Uniprot:B9XBA8]	OuterMembrane	10		other	2		OMPdb_60882_Uniprot_B9XBA8_	0.143	32	0.316	24	0.956	12	0.836	0.56	N	0.57	SignalP-noTM
OMPdb:60883[Uniprot:B9XBH2]	Unknown	2		total	25		OMPdb_60883_Uniprot_B9XBH2_	0.411	39	0.306	39	0.66	13	0.361	0.332	N	0.57	SignalP-noTM
OMPdb:60884[Uniprot:B9XBM4]	OuterMembrane	9.48					OMPdb_60884_Uniprot_B9XBM4_	0.128	44	0.155	44	0.255	17	0.201	0.172	N	0.51	SignalP-TM
OMPdb:60885[Uniprot:B9XBV8]	OuterMembrane	9.93					OMPdb_60885_Uniprot_B9XBV8_	0.704	22	0.822	22	0.971	17	0.956	0.885	Y	0.57	SignalP-noTM
OMPdb:60886[Uniprot:B9XCA7]	OuterMembrane	10					OMPdb_60886_Uniprot_B9XCA7_	0.435	29	0.614	29	0.973	16	0.903	0.75	Y	0.57	SignalP-noTM
OMPdb:60887[Uniprot:B9XCF5]	OuterMembrane	10					OMPdb_60887_Uniprot_B9XCF5_	0.575	27	0.655	27	0.921	9	0.822	0.734	Y	0.57	SignalP-noTM
OMPdb:60888[Uniprot:B9XCM7]	Unknown	2.5					OMPdb_60888_Uniprot_B9XCM7_	0.489	25	0.627	25	0.925	10	0.853	0.733	Y	0.57	SignalP-noTM
OMPdb:60889[Uniprot:B9XCY5]	OuterMembrane	9.49					OMPdb_60889_Uniprot_B9XCY5_	0.129	23	0.282	1	0.893	15	0	0.149	N	0.57	SignalP-noTM
OMPdb:60890[Uniprot:B9XD42]	OuterMembrane	9.49					OMPdb_60890_Uniprot_B9XD42_	0.384	20	0.395	20	0.649	12	0.388	0.391	N	0.57	SignalP-noTM
OMPdb:60891[Uniprot:B9XEW1]	OuterMembrane	9.93					OMPdb_60891_Uniprot_B9XEW1_	0.741	22	0.781	22	0.898	18	0.817	0.798	Y	0.57	SignalP-noTM
OMPdb:60892[Uniprot:B9XF01]	OuterMembrane	10					OMPdb_60892_Uniprot_B9XF01_	0.672	24	0.786	24	0.974	16	0.924	0.851	Y	0.57	SignalP-noTM
OMPdb:60893[Uniprot:B9XF68]	OuterMembrane	9.92					OMPdb_60893_Uniprot_B9XF68_	0.303	30	0.432	30	0.893	22	0.735	0.575	Y	0.57	SignalP-noTM
OMPdb:60894[Uniprot:B9XF76]	OuterMembrane	9.93					OMPdb_60894_Uniprot_B9XF76_	0.765	22	0.705	22	0.753	18	0.652	0.68	Y	0.57	SignalP-noTM
OMPdb:60895[Uniprot:B9XHC9]	Unknown	2					OMPdb_60895_Uniprot_B9XHC9_	0.498	32	0.631	32	0.937	16	0.765	0.694	Y	0.57	SignalP-noTM
OMPdb:60896[Uniprot:B9XIB6]	OuterMembrane	10					OMPdb_60896_Uniprot_B9XIB6_	0.674	55	0.615	55	0.95	32	0.568	0.593	Y	0.57	SignalP-noTM
OMPdb:60897[Uniprot:B9XIE6]	OuterMembrane	10					OMPdb_60897_Uniprot_B9XIE6_	0.575	25	0.725	25	0.957	22	0.886	0.801	Y	0.57	SignalP-noTM
OMPdb:60898[Uniprot:B9XJM0]	OuterMembrane	10					OMPdb_60898_Uniprot_B9XJM0_	0.252	37	0.413	37	0.838	30	0.51	0.458	N	0.57	SignalP-noTM
OMPdb:60899[Uniprot:B9XJP7]	OuterMembrane	10					OMPdb_60899_Uniprot_B9XJP7_	0.113	29	0.176	2	0.321	1	0.321	0.244	N	0.57	SignalP-noTM
OMPdb:60900[Uniprot:B9XK47]	Unknown	2					OMPdb_60900_Uniprot_B9XK47_	0.154	29	0.297	29	0.656	26	0.426	0.345	N	0.51	SignalP-TM
OMPdb:60901[Uniprot:B9XK56]	OuterMembrane	9.49					OMPdb_60901_Uniprot_B9XK56_	0.168	36	0.151	36	0.207	1	0.136	0.144	N	0.57	SignalP-noTM
OMPdb:60902[Uniprot:B9XKK8]	CytoplasmicMembrane	9.81					OMPdb_60902_Uniprot_B9XKK8_	0.152	42	0.145	61	0.178	59	0.086	0.123	N	0.51	SignalP-TM
OMPdb:60903[Uniprot:B9XKW6]	OuterMembrane	9.52					OMPdb_60903_Uniprot_B9XKW6_	0.707	24	0.818	24	0.965	18	0.946	0.878	Y	0.57	SignalP-noTM

[truncated: 2 more sheets: Verrucomicrobia bacteriumDG1235, Verrucomicrobium spinosum]
